# Supplementary material for: Photoreceptor PhyB Involved in Arabidopsis Temperature Perception and Heat-Tolerance Formation
Source: Int J Mol Sci. 2017 Jun 5;18(6):1194. doi: 10.3390/ijms18061194 (PMC5486017; doi:10.3390/ijms18061194)
Supplement: Supplementary file 1 [file ijms-18-01194-s001.zip]

Archive with 3 entries (3 files):
- Supplementary KEGGs and GOEASTs.pdf
- Supplementary Tables.xls
- Supplementary GOEST GENE LIST.txt
