# Supplementary material for: Photoreceptor PhyB Involved in Arabidopsis Temperature Perception and Heat-Tolerance Formation
Source: Int J Mol Sci. 2017 Jun 5;18(6):1194. doi: 10.3390/ijms18061194 (PMC5486017; doi:10.3390/ijms18061194)
Supplement: Supplementary file 1 [file ijms-18-01194-s001.zip › Supplementary Tables.xls]

## Sheet: Table S1
List of all genes induced by HS
Column #	Probeset ID	Entrez Gene	Gene Symbol	Gene Title	RefSeq Transcript ID	p-value(Group)	Mean(A)	Mean(B)	p-value(A vs. B)	Ratio(A vs. B)	Fold-Change(A vs. B)	Fold-Change(A vs. B) (Description)	F(Group)	SS(Group)	SS(Error)	F(Error)
16943	261838_at	838174	Hsp70b	Hsp70b (heat shock protein 70B); ATP binding	NM_101471	4.66252e-10	4.59209	13.6739	4.66252e-10	0.00184549	-541.861	A down vs B	113436	123.718	0.00436255	1
13932	258827_at	819901	---	---	NM_111595	1.10555e-09	3.25341	8.80084	1.10555e-09	0.0213824	-46.7675	A down vs B	73665.9	46.161	0.00250651	1
8989	253884_at	828881	HSP21	HSP21 (HEAT SHOCK PROTEIN 21)	NM_118906	3.30883e-08	3.75494	12.7364	3.30883e-08	0.00197841	-505.455	A down vs B	13462.7	120.999	0.0359511	1
11	244906_at	---	---	---	---	3.63313e-08	4.43678	9.76768	3.63313e-08	0.0248449	-40.2496	A down vs B	12847.6	42.6278	0.0132718	1
5401	250296_at	831075	HSP17.6II	HSP17.6II (17.6 KDA CLASS II HEAT SHOCK PROTEIN)	NM_121240	3.82029e-08	3.50149	13.1224	3.82029e-08	0.00127002	-787.392	A down vs B	12528.9	138.844	0.0443276	1
16083	260978_at	841789	---	---	NM_104232	4.18413e-08	3.75419	13.435	4.18413e-08	0.00121838	-820.759	A down vs B	11971.6	140.577	0.0469703	1
6829	251724_at	824791	---	---	NM_115483	5.48147e-08	3.46453	7.25061	5.48147e-08	0.0724897	-13.7951	A down vs B	10459	21.5016	0.00822323	1
9519	254414_at	827880	HSA32	HSA32 (HEAT-STRESS-ASSOCIATED 32); catalytic	NM_118250	7.09523e-08	5.05253	10.5067	7.09523e-08	0.022811	-43.8385	A down vs B	9192.53	44.6213	0.0194163	1
10916	255811_at	826616	ATHSP22.0	ATHSP22.0	NM_117093	8.43649e-08	3.79156	12.8634	8.43649e-08	0.00185828	-538.132	A down vs B	8429.91	123.447	0.0585756	1
418	245313_at	827213	---	---	NM_117631	1.02146e-07	5.89886	11.2704	1.02146e-07	0.024155	-41.3993	A down vs B	7660.85	43.2801	0.022598	1
18425	263320_at	819331	AtGolS1	AtGolS1 (Arabidopsis thaliana galactinol synthase 1); transferase, transferring glycosy	NM_130286	1.51671e-07	4.66972	12.6677	1.51671e-07	0.00391172	-255.642	A down vs B	6286.29	95.9516	0.0610545	1
49	244944_s_at	---	---	---	---	2.447e-07	4.37941	8.86699	2.447e-07	0.0445763	-22.4335	A down vs B	4948.42	30.2076	0.0244179	1
8817	253712_at	829054	DER1	DER1 (DERLIN-1)	NM_119078	2.60067e-07	5.84834	10.5044	2.60067e-07	0.0396619	-25.2131	A down vs B	4799.9	32.5189	0.0270997	1
17253	262148_at	841687	---	---	NM_001124004 /// NM_104134	3.14642e-07	3.0347	12.3958	3.14642e-07	0.00152066	-657.61	A down vs B	4363.51	131.445	0.120495	1
2897	247792_at	835995	---	---	NM_001037021 /// NM_125268	3.59746e-07	5.0373	9.37853	3.59746e-07	0.0493358	-20.2693	A down vs B	4080.59	28.2693	0.027711	1
348	245243_at	841028	---	---	NM_103547	4.5027e-07	3.56457	8.9187	4.5027e-07	0.0244481	-40.903	A down vs B	3647.05	43.0001	0.0471615	1
19570	264465_at	837562	ASK18	ASK18 (ARABIDOPSIS SKP1-LIKE 18); protein binding / ubiquitin-protein ligase	NM_100897	4.57817e-07	5.9176	9.1116	4.57817e-07	0.109272	-9.15143	A down vs B	3616.84	15.3024	0.0169235	1
7620	252515_at	823768	HSP17.4	ATHSP17.4	NM_114492	5.02446e-07	4.62275	13.8751	5.02446e-07	0.0016397	-609.866	A down vs B	3452.33	128.409	0.14878	1
10996	255891_at	838366	EGY3	EGY3 (ETHYLENE-DEPENDENT GRAVITROPISM-DEFICIENT AND YELLOW-GREEN-LIKE 3)	NM_101650	5.5258e-07	4.7485	11.801	5.5258e-07	0.00753315	-132.747	A down vs B	3291.84	74.6073	0.0906573	1
3892	248787_at	834789	---	---	NM_124113	6.35804e-07	5.375	7.45002	6.35804e-07	0.237333	-4.2135	A down vs B	3068.61	6.45855	0.00841885	1
9295	254190_at	828488	---	---	NM_118520	6.86882e-07	5.28065	7.49483	6.86882e-07	0.215508	-4.64019	A down vs B	2952.19	7.35392	0.00996401	1
13899	258794_at	819629	---	---	NM_001035558 /// NM_111343	7.34282e-07	4.7961	9.29115	7.34282e-07	0.0443459	-22.55	A down vs B	2855.21	30.3083	0.0424604	1
13800	258695_at	820121	APX2	APX2 (ASCORBATE PEROXIDASE 2); L-ascorbate peroxidase	NM_001035587 /// NM_111798	8.4752e-07	3.3805	10.5959	8.4752e-07	0.00672905	-148.609	A down vs B	2657.4	78.0926	0.117548	1
2796	247691_at	836093	HSP18.2	HSP18.2 (heat shock protein 18.2)	NM_125364	9.17479e-07	4.27232	13.1635	9.17479e-07	0.0021061	-474.811	A down vs B	2553.94	118.58	0.185721	1
6235	251130_at	831725	PTR5	PTR5 (PEPTIDE TRANSPORTER 5); dipeptide transporter/ transporter	NM_120196	9.57542e-07	3.80579	9.25629	9.57542e-07	0.0228685	-43.7283	A down vs B	2499.87	44.5619	0.0713026	1
13426	258321_at	821855	ELIP1	ELIP1 (EARLY LIGHT-INDUCABLE PROTEIN); chlorophyll binding	NM_113183	9.96668e-07	4.51407	10.4697	9.96668e-07	0.0161127	-62.0628	A down vs B	2450.25	53.2048	0.0868562	1
5729	250624_at	830624	---	---	NM_120815	1.18413e-06	3.9068	10.1253	1.18413e-06	0.0134286	-74.468	A down vs B	2247.67	58.0055	0.103228	1
9890	254785_at	826885	FLA2	FLA2 (FASCICLIN-LIKE ARABINOGALACTAN 2)	NM_117342	1.18567e-06	7.03142	4.79073	1.18567e-06	4.72624	4.72624	A up vs B	2246.2	7.53105	0.0134112	1
58	244953_s_at	---	---	---	---	1.23996e-06	3.63799	9.88127	1.23996e-06	0.0132003	-75.7557	A down vs B	2196.41	58.4679	0.106479	1
17746	262641_at	842571	---	---	NM_104950	1.34353e-06	4.61239	9.33324	1.34353e-06	0.0379212	-26.3705	A down vs B	2109.92	33.4297	0.0633762	1
9666	254561_at	827654	---	---	NM_118035 /// NM_202843 /// NM_202844	1.44548e-06	7.51501	5.79347	1.44548e-06	3.29788	3.29788	A up vs B	2034.03	4.44554	0.0087423	1
15018	259913_at	843598	---	---	NM_001036193 /// NM_001036194 /// NM_105925	1.46135e-06	3.49747	9.42003	1.46135e-06	0.0164866	-60.6554	A down vs B	2022.95	52.6151	0.104037	1
11468	256363_at	842969	---	---	NM_105322 /// NM_179519 /// NM_179520	1.4628e-06	3.85682	8.18207	1.4628e-06	0.0498849	-20.0461	A down vs B	2021.94	28.0617	0.0555145	1
18269	263164_at	839581	---	---	NM_100189	1.46298e-06	4.02053	11.711	1.46298e-06	0.00484088	-206.574	A down vs B	2021.81	88.716	0.175518	1
20769	265664_at	816978	---	---	NM_128003 /// NM_179722	1.72162e-06	8.00636	6.97928	1.72162e-06	2.0379	2.0379	A up vs B	1863.51	1.58234	0.00339648	1
2311	247206_at	836619	---	---	NM_125894	1.86293e-06	4.85869	8.17086	1.86293e-06	0.100678	-9.93262	A down vs B	1791.31	16.4557	0.0367458	1
7775	252670_at	823531	ATJ3	ATJ3; protein binding	NM_114279 /// NM_180322	1.88468e-06	9.35344	12.157	1.88468e-06	0.143237	-6.98145	A down vs B	1780.92	11.7896	0.0264798	1
6627	251522_at	825112	---	---	NM_001035817 /// NM_115805 /// NM_202732	2.02891e-06	4.04578	6.48788	2.02891e-06	0.184015	-5.43435	A down vs B	1716.33	8.94583	0.0208487	1
6271	251166_at	825510	AT-HSFA7B	AT-HSFA7B; DNA binding / transcription factor	NM_116200	2.06128e-06	3.51121	10.4307	2.06128e-06	0.00826062	-121.056	A down vs B	1702.78	71.8199	0.168713	1
9054	253949_at	828785	AR192	AR192; adenyl-nucleotide exchange factor/ chaperone binding / protein binding / protein	NM_118812	2.24825e-06	5.15509	10.212	2.24825e-06	0.0300402	-33.2888	A down vs B	1630.29	38.3593	0.0941163	1
9368	254263_at	828448	---	---	NM_118479	2.26362e-06	3.87595	9.93956	2.26362e-06	0.014951	-66.8852	A down vs B	1624.74	55.1511	0.135778	1
4680	249575_at	833746	---	---	NM_123126	2.30714e-06	3.86363	12.7155	2.30714e-06	0.00216438	-462.027	A down vs B	1609.31	117.532	0.292131	1
1230	246125_at	832109	---	---	NM_121994	2.35649e-06	3.9277	8.55158	2.35649e-06	0.0405578	-24.6562	A down vs B	1592.34	32.0704	0.0805617	1
2873	247768_at	836007	---	---	NM_125280	2.49789e-06	6.07318	3.93487	2.49789e-06	4.40247	4.40247	A up vs B	1546.52	6.85858	0.0177394	1
15819	260714_at	838063	CPN10	CPN10 (CHAPERONIN 10); chaperone binding	NM_101367	3.00948e-06	10.2099	12.0339	3.00948e-06	0.28245	-3.54045	A down vs B	1408.65	4.99009	0.0141699	1
16717	261612_at	841394	FUT12	FUT12 (FUCOSYLTRANSFERASE 12); fucosyltransferase/ transferase, transferring glycosyl g	NM_103858	3.07169e-06	5.12721	8.25245	3.07169e-06	0.114607	-8.72548	A down vs B	1394.28	14.6506	0.0420307	1
1109	246004_at	832185	GER3	GER3 (GERMIN 3); oxalate oxidase	NM_122070	3.17363e-06	12.5652	9.72163	3.17363e-06	7.17781	7.17781	A up vs B	1371.65	12.1286	0.0353694	1
20780	265675_at	817771	HSP70T-2	HSP70T-2 (HEAT-SHOCK PROTEIN 70T-2); ATP binding	NM_128771 /// NM_179852	3.22742e-06	4.87955	12.9407	3.22742e-06	0.00374408	-267.089	A down vs B	1360.14	97.4738	0.286657	1
12759	257654_at	820531	---	---	NM_112176	3.28973e-06	6.40378	10.3959	3.28973e-06	0.0628416	-15.913	A down vs B	1347.17	23.9057	0.0709806	1
12979	257874_at	---	---	---	---	3.61275e-06	4.64063	8.00243	3.61275e-06	0.0972742	-10.2802	A down vs B	1285.38	16.9525	0.0527549	1
16760	261655_at	839309	---	---	NM_100074	3.7132e-06	6.34895	10.8707	3.7132e-06	0.0435343	-22.9704	A down vs B	1267.83	30.6687	0.0967597	1
1500	246395_at	842184	---	---	NM_104598	3.74476e-06	4.01797	7.4492	3.74476e-06	0.0927035	-10.7871	A down vs B	1262.46	17.66	0.0559542	1
4338	249233_at	834220	---	---	NM_123580	3.89177e-06	5.98266	9.65314	3.89177e-06	0.0785372	-12.7328	A down vs B	1238.32	20.2086	0.0652774	1
18607	263502_s_at	815348	---	---	NM_126732	4.07345e-06	3.47567	7.88153	4.07345e-06	0.0471741	-21.1981	A down vs B	1210.32	29.1174	0.0962304	1
9164	254059_at	828623	ATHSP23.6-MITO	ATHSP23.6-MITO (MITOCHONDRION-LOCALIZED SMALL HEAT SHOCK PROTEIN 23.6)	NM_118652	4.07899e-06	4.17565	13.2433	4.07899e-06	0.0018636	-536.596	A down vs B	1209.5	123.335	0.407888	1
1659	246554_at	831398	CLPB3	CLPB3 (CASEIN LYTIC PROTEINASE B3); ATP binding / ATPase/ nucleoside-triphosphatase/ nu	NM_121549	4.31227e-06	7.91325	12.9676	4.31227e-06	0.0300939	-33.2294	A down vs B	1176.23	38.3202	0.130315	1
6049	250944_at	831854	---	---	NM_001036748 /// NM_120417	4.37934e-06	7.39653	9.14589	4.37934e-06	0.297434	-3.36209	A down vs B	1167.17	4.59039	0.0157317	1
5607	250502_at	830818	MTHSC70-2	MTHSC70-2 (MITOCHONDRIAL HSP70 2); ATP binding	NM_120996	4.51016e-06	6.62627	12.705	4.51016e-06	0.0147949	-67.591	A down vs B	1150.07	55.427	0.192778	1
15376	260271_at	842673	---	---	NM_105046 /// NM_202353	4.55808e-06	7.9006	6.89406	4.55808e-06	2.00909	2.00909	A up vs B	1143.99	1.51968	0.00531363	1
6120	251015_at	831883	---	---	NM_120326	4.8932e-06	10.1148	6.5325	4.8932e-06	11.9778	11.9778	A up vs B	1104	19.2493	0.0697436	1
21911	266806_at	817551	---	---	NM_128555	4.92129e-06	7.14717	10.7134	4.92129e-06	0.0844208	-11.8454	A down vs B	1100.84	19.0773	0.0693192	1
10756	255651_at	827952	---	---	NM_116321	4.92235e-06	3.5915	8.13005	4.92235e-06	0.0430287	-23.2403	A down vs B	1100.72	30.8977	0.112282	1
20335	265230_s_at	815382	---	---	NM_126751	4.93295e-06	5.62847	9.7321	4.93295e-06	0.058168	-17.1916	A down vs B	1099.53	25.2597	0.0918925	1
6500	251395_at	819155	FLA8	FLA8 (FASCICLIN-LIKE ARABINOGALACTAN PROTEIN 8)	NM_130109	5.06305e-06	9.08033	5.68128	5.06305e-06	10.5491	10.5491	A up vs B	1085.27	17.3303	0.0638746	1
21144	266039_s_at	815412	---	---	NM_126767	5.20814e-06	3.71082	5.99749	5.20814e-06	0.204948	-4.87928	A down vs B	1070	7.84329	0.0293207	1
14089	258984_at	820049	ATERDJ3A	ATERDJ3A; oxidoreductase	NM_111731	5.21428e-06	3.85718	10.5975	5.21428e-06	0.00935292	-106.918	A down vs B	1069.37	68.1488	0.254912	1
7080	251975_at	824489	---	---	NM_115183	5.21544e-06	5.03686	9.44855	5.21544e-06	0.0469837	-21.284	A down vs B	1069.25	29.1946	0.109215	1
19329	264224_at	843064	emb1688	emb1688 (embryo defective 1688); GTP binding / GTPase	NM_105411	5.73755e-06	5.75979	7.12608	5.73755e-06	0.387886	-2.57807	A down vs B	1019.28	2.80014	0.0109886	1
10469	255364_s_at	825714 /// 828319	---	---	NM_116640 /// NM_118350	5.77681e-06	9.18092	12.0832	5.77681e-06	0.133759	-7.47613	A down vs B	1015.8	12.6349	0.0497536	1
15417	260312_at	842692	---	---	NM_105062	5.83363e-06	6.71122	4.27894	5.83363e-06	5.39746	5.39746	A up vs B	1010.83	8.87398	0.0351157	1
1838	246733_at	832828	---	---	NM_122648	5.90461e-06	4.10897	8.53181	5.90461e-06	0.046622	-21.4491	A down vs B	1004.71	29.3423	0.116819	1
15349	260244_at	843772	---	---	NM_106092	6.07303e-06	4.72318	8.4848	6.07303e-06	0.0737291	-13.5632	A down vs B	990.637	21.2247	0.0857012	1
8755	253650_at	829125	---	---	NM_119148	6.20575e-06	7.11786	4.93338	6.20575e-06	4.54565	4.54565	A up vs B	979.951	7.15798	0.0292177	1
21117	266012_s_at	815413	---	---	NM_126768	6.27908e-06	4.80683	9.51808	6.27908e-06	0.0381744	-26.1955	A down vs B	974.192	33.2938	0.136703	1
8407	253302_at	829507	---	---	NM_119522	6.4475e-06	8.75621	11.9753	6.4475e-06	0.10739	-9.31186	A down vs B	961.34	15.5436	0.0646747	1
9167	254062_at	828641	---	---	NM_118670	6.50121e-06	4.57785	7.4725	6.50121e-06	0.13447	-7.43662	A down vs B	957.347	12.5685	0.0525138	1
20182	265077_at	842000	---	---	NM_104428	6.54239e-06	7.12252	11.0716	6.54239e-06	0.0647454	-15.4451	A down vs B	954.319	23.3928	0.0980504	1
3531	248426_at	835248	---	---	NM_124553	6.6292e-06	5.62667	9.63641	6.6292e-06	0.0620797	-16.1083	A down vs B	948.028	24.117	0.101756	1
6268	251163_at	825506	---	---	NM_116196	6.68044e-06	7.32823	10.5267	6.68044e-06	0.108932	-9.18006	A down vs B	944.372	15.3456	0.0649983	1
19487	264382_at	817049	SDF2	SDF2 (STROMAL CELL-DERIVED FACTOR 2-LIKE PROTEIN PRECURSOR)	NM_128068	6.72183e-06	8.06598	9.59603	6.72183e-06	0.346264	-2.88797	A down vs B	941.45	3.5116	0.01492	1
12010	256905_at	821983	HSP60	HSP60 (HEAT SHOCK PROTEIN 60); ATP binding	NM_113304	7.01117e-06	7.41799	11.1799	7.01117e-06	0.0737162	-13.5655	A down vs B	921.75	21.2276	0.0921185	1
9181	254076_at	828637	---	---	NM_118666	7.07676e-06	6.86732	11.1439	7.07676e-06	0.0515964	-19.3812	A down vs B	917.453	27.4338	0.119608	1
4340	249235_at	834215	BG_PPAP	ATBG_PAP; glucan endo-1,3-beta-D-glucosidase/ hydrolase, hydrolyzing O-glycosyl compoun	NM_123575 /// NM_203139	7.32277e-06	7.86336	6.0416	7.32277e-06	3.53513	3.53513	A up vs B	901.854	4.97822	0.02208	1
19507	264402_at	817052	CLPB4	CLPB4 (CASEIN LYTIC PROTEINASE B4); ATP binding / ATPase/ nucleoside-triphosphatase/ nu	NM_128071	7.46093e-06	4.61397	10.4735	7.46093e-06	0.0172229	-58.0621	A down vs B	893.434	51.5011	0.230576	1
3363	248258_at	835421	---	---	NM_124719	7.70644e-06	6.70303	10.5085	7.70644e-06	0.071521	-13.9819	A down vs B	879.034	21.7226	0.0988477	1
10837	255732_at	839131	KCS5	KCS5 (3-KETOACYL-COA SYNTHASE 5); fatty acid elongase	NM_102356	8.05172e-06	6.91965	5.77393	8.05172e-06	2.21257	2.21257	A up vs B	859.907	1.96901	0.00915919	1
17159	262054_s_at	844332 /// 844333	---	---	NM_001036228 /// NM_106641 /// NM_106642 /// NM_180653	8.61333e-06	6.91265	10.7673	8.61333e-06	0.0691256	-14.4664	A down vs B	831.29	22.2873	0.107242	1
14997	259892_at	843593	GER1	GER1 (GERMIN-LIKE PROTEIN 1); oxalate oxidase	NM_105920	8.89092e-06	12.1662	8.37331	8.89092e-06	13.8604	13.8604	A up vs B	818.158	21.5791	0.105501	1
8792	253687_at	829073	---	---	NM_119097	9.26486e-06	6.09182	8.81672	9.26486e-06	0.151259	-6.61117	A down vs B	801.409	11.1377	0.0555904	1
8032	252927_at	830064	RD19	RD19 (RESPONSIVE TO DEHYDRATION 19); cysteine-type endopeptidase/ cysteine-type peptida	NM_120069	9.30641e-06	11.4811	10.0176	9.30641e-06	2.75767	2.75767	A up vs B	799.61	3.21254	0.0160705	1
19026	263921_at	818220	---	---	NM_001124981 /// NM_129203	9.45155e-06	8.58948	11.9769	9.45155e-06	0.0955585	-10.4648	A down vs B	793.421	17.2125	0.0867759	1
13984	258879_at	821303	---	---	NM_111197 /// NM_180175	9.51642e-06	6.43605	10.8975	9.51642e-06	0.0453907	-22.0309	A down vs B	790.701	29.8569	0.15104	1
4432	249327_at	834090	ATCLC-A	ATCLC-A (CHLORIDE CHANNEL A); anion channel/ nitrate transmembrane transporter/ voltage	NM_001036913 /// NM_123454	9.68197e-06	8.92285	7.47798	9.68197e-06	2.72238	2.72238	A up vs B	783.883	3.13146	0.0159792	1
18615	263510_s_at	815356 /// 815357	---	---	NM_126737 /// NM_201706	9.95685e-06	3.54863	6.91664	9.95685e-06	0.0968568	-10.3245	A down vs B	772.941	17.0152	0.0880542	1
17412	262307_at	843439	---	---	NM_105769	1.02705e-05	3.49879	12.2783	1.02705e-05	0.00227566	-439.433	A down vs B	760.996	115.619	0.607727	1
7988	252883_at	830106	---	---	NM_120112	1.04228e-05	8.01997	9.69661	1.04228e-05	0.312809	-3.19684	A down vs B	755.39	4.21672	0.0223287	1
3673	248568_at	835039	---	---	NM_124354	1.04638e-05	6.48229	4.63384	1.04638e-05	3.60114	3.60114	A up vs B	753.905	5.12517	0.0271926	1
22441	267336_at	816448	---	---	NM_127488	1.06083e-05	7.55828	12.5461	1.06083e-05	0.0315148	-31.7311	A down vs B	748.729	37.3176	0.199365	1
19476	264371_at	837761	ELP	ELP (EXTENSIN-LIKE PROTEIN); lipid binding	NM_101081	1.08757e-05	12.3024	9.99005	1.08757e-05	4.96698	4.96698	A up vs B	739.427	8.02058	0.0433881	1
4942	249837_at	832414	---	---	NM_122255	1.08865e-05	3.31389	6.26343	1.08865e-05	0.129449	-7.72504	A down vs B	739.056	13.0497	0.0706289	1
19360	264255_at	837433	---	---	NM_100783 /// NM_148447	1.11624e-05	6.11014	9.57837	1.11624e-05	0.0903566	-11.0673	A down vs B	729.824	18.0429	0.0988889	1
15567	260462_at	837640	ZIP4	ZIP4 (ZINC TRANSPORTER 4 PRECURSOR); cation transmembrane transporter/ copper ion trans	NM_100972	1.13298e-05	4.08714	6.1192	1.13298e-05	0.244506	-4.08989	A down vs B	724.39	6.19391	0.0342021	1
16643	261538_at	839264	---	---	NM_001083974 /// NM_001083975 /// NM_100066	1.1711e-05	4.14228	6.47302	1.1711e-05	0.198782	-5.03063	A down vs B	712.447	8.14851	0.0457494	1
12427	257322_at	7922538	AT2G07667	hypothetical protein	NM_001161032	1.17184e-05	3.69397	5.98917	1.17184e-05	0.20374	-4.90823	A down vs B	712.221	7.90193	0.0443791	1
6183	251078_at	830729	---	---	NM_120277	1.23496e-05	5.66393	9.10239	1.23496e-05	0.0922401	-10.8413	A down vs B	693.694	17.7345	0.102261	1
19777	264672_at	837504	---	---	NM_100847	1.32409e-05	9.84368	6.14068	1.32409e-05	13.023	13.023	A up vs B	669.827	20.5683	0.122827	1
10590	255485_at	827910	---	---	NM_001036497 /// NM_116489 /// NM_178958	1.3467e-05	4.57928	9.58912	1.3467e-05	0.0310375	-32.2191	A down vs B	664.15	37.6478	0.226743	1
14280	259175_at	821110	---	---	NM_111022	1.36068e-05	5.59699	6.82793	1.36068e-05	0.426042	-2.34719	A down vs B	660.713	2.27279	0.0137596	1
3879	248774_at	834834	---	---	NM_124157 /// NM_203173	1.37103e-05	5.90374	11.0615	1.37103e-05	0.0280121	-35.6989	A down vs B	658.201	39.9045	0.242506	1
2095	246990_at	836871	ARA12	ARA12; serine-type endopeptidase	NM_126136	1.37666e-05	8.23701	6.51139	1.37666e-05	3.30722	3.30722	A up vs B	656.849	4.46664	0.0272004	1
14693	259588_at	839686	---	---	NM_102558	1.38239e-05	7.71921	5.76652	1.38239e-05	3.87095	3.87095	A up vs B	655.478	5.71948	0.0349026	1
5456	250351_at	831076	AT-HSP17.6A	AT-HSP17.6A (ARABIDOPSIS THALIANA HEAT SHOCK PROTEIN 17.6A); unfolded protein binding	NM_121241	1.39106e-05	4.02419	13.7827	1.39106e-05	0.00115449	-866.184	A down vs B	653.422	142.843	0.874433	1
6039	250934_at	831703	---	---	NM_120381	1.42571e-05	7.22225	9.61418	1.42571e-05	0.190528	-5.24858	A down vs B	645.393	8.58198	0.0531892	1
13783	258678_at	820016	UBC11	UBC11 (UBIQUITIN-CONJUGATING ENZYME 11); ubiquitin-protein ligase	NM_111703	1.43133e-05	7.3576	10.6815	1.43133e-05	0.0998619	-10.0138	A down vs B	644.118	16.5727	0.102917	1
7194	252089_at	824374	---	---	NM_115070	1.44672e-05	6.00647	4.81759	1.44672e-05	2.27976	2.27976	A up vs B	640.665	2.12015	0.0132372	1
3925	248820_at	834752	---	---	NM_124077	1.45795e-05	5.43614	8.10477	1.45795e-05	0.157276	-6.35825	A down vs B	638.179	10.6824	0.0669554	1
2672	247567_at	836240	---	---	NM_125512	1.47127e-05	4.00339	5.85038	1.47127e-05	0.27797	-3.59751	A down vs B	635.269	5.1171	0.0322201	1
9779	254674_at	827576	---	---	NM_117958	1.504e-05	3.49991	7.04642	1.504e-05	0.0855845	-11.6844	A down vs B	628.281	18.8666	0.120115	1
20517	265412_at	816165	TOC132	TOC132 (MULTIMERIC TRANSLOCON COMPLEX IN THE OUTER ENVELOPE MEMBRANE 132); transmembran	NM_127216	1.5102e-05	6.83744	5.80168	1.5102e-05	2.05018	2.05018	A up vs B	626.983	1.60918	0.0102662	1
19255	264150_at	839241	FUS5	FUS5 (FUSCA 5); MAP kinase kinase	NM_100089 /// NM_179245 /// NM_202010	1.60348e-05	6.19381	9.85143	1.60348e-05	0.0792408	-12.6198	A down vs B	608.375	20.0672	0.13194	1
8966	253861_at	828882	---	---	NM_118907	1.63755e-05	6.55346	8.95113	1.63755e-05	0.18977	-5.26952	A down vs B	601.978	8.62325	0.0572994	1
16715	261610_at	841380	---	---	NM_103844	1.65786e-05	4.48883	6.68603	1.65786e-05	0.218059	-4.58591	A down vs B	598.26	7.24158	0.0484176	1
17024	261919_at	842910	TPX1	TPX1 (thioredoxin-dependent peroxidase 1); antioxidant/ oxidoreductase	NM_001036162 /// NM_105270	1.71234e-05	10.4401	11.8479	1.71234e-05	0.376884	-2.65334	A down vs B	588.612	2.97289	0.0202027	1
16170	261065_at	837264	---	---	NM_100624	1.75871e-05	3.8926	7.95955	1.75871e-05	0.0596659	-16.76	A down vs B	580.756	24.8101	0.170881	1
4588	249483_at	833881	---	---	NM_123251	1.76346e-05	5.1402	7.53556	1.76346e-05	0.190075	-5.26107	A down vs B	579.97	8.6066	0.059359	1
14044	258939_at	820163	---	---	NM_001125137 /// NM_111837	1.78759e-05	8.81222	12.9425	1.78759e-05	0.0571049	-17.5116	A down vs B	576.02	25.5883	0.177691	1
5118	250013_at	831925	---	---	NM_121809	1.8061e-05	4.98818	8.25994	1.8061e-05	0.103539	-9.6582	A down vs B	573.043	16.0566	0.112079	1
11859	256754_at	822157	CHUP1	CHUP1 (CHLOROPLAST UNUSUAL POSITIONING 1)	NM_113468	1.86454e-05	9.21643	7.91379	1.86454e-05	2.46681	2.46681	A up vs B	563.939	2.54533	0.0180539	1
6663	251558_at	824950	---	---	NM_001084838 /// NM_115643 /// NM_180385	1.88554e-05	5.66669	8.32201	1.88554e-05	0.158733	-6.2999	A down vs B	560.771	10.5762	0.0754401	1
22710	267605_at	817854	ATPDIL2-3	ATPDIL2-3 (PDI-LIKE 2-3); protein disulfide isomerase	NM_128852	1.88717e-05	6.9986	8.42745	1.88717e-05	0.371428	-2.69231	A down vs B	560.526	3.0624	0.0218538	1
16272	261167_at	839355	ATPDIL2-2	ATPDIL2-2 (PDI-LIKE 2-2); protein disulfide isomerase	NM_100376	1.89957e-05	4.72381	7.09148	1.89957e-05	0.193758	-5.16108	A down vs B	558.684	8.40881	0.0602044	1
2398	247293_at	836572	---	---	NM_125847	1.90385e-05	4.02353	11.0995	1.90385e-05	0.00741177	-134.92	A down vs B	558.051	75.1039	0.53833	1
6004	250899_at	831870	---	---	NM_120412	1.90758e-05	5.87313	8.64015	1.90758e-05	0.146907	-6.80702	A down vs B	557.502	11.4846	0.0824007	1
12439	257334_at	---	---	---	---	1.93071e-05	5.25263	8.91896	1.93071e-05	0.0787634	-12.6963	A down vs B	554.133	20.163	0.145546	1
19831	264726_at	838906	---	---	NM_102146	1.97517e-05	4.75927	8.1706	1.97517e-05	0.0939915	-10.6393	A down vs B	547.823	17.4557	0.127455	1
10517	255412_at	828120	ABP1	ABP1 (ENDOPLASMIC RETICULUM AUXIN BINDING PROTEIN 1); auxin binding	NM_116532	2.02614e-05	6.45774	9.02746	2.02614e-05	0.168436	-5.93696	A down vs B	540.847	9.90523	0.0732572	1
12444	257339_s_at	815343	---	---	NM_126728	2.0869e-05	6.35056	10.1744	2.0869e-05	0.0706161	-14.1611	A down vs B	532.866	21.9329	0.164641	1
5141	250036_at	831952	---	---	NM_121839	2.14337e-05	3.85715	7.48647	2.14337e-05	0.0808102	-12.3747	A down vs B	525.755	19.7579	0.15032	1
6035	250930_at	831917	ATP58IPK	ATP58IPK (ARABIDOPSIS HOMOLOG OF MAMALLIAN P58IPK); binding / heat shock protein bindin	NM_120394	2.15787e-05	5.48844	7.58607	2.15787e-05	0.233643	-4.28004	A down vs B	523.975	6.60004	0.0503844	1
14645	259540_at	838653	---	---	NM_101915 /// NM_202145	2.247e-05	4.74378	8.72473	2.247e-05	0.0633306	-15.7902	A down vs B	513.411	23.772	0.185208	1
18538	263433_at	816757	MIPS2	MIPS2 (MYO-INOSITOL-1-PHOSTPATE SYNTHASE 2); binding / catalytic/ inositol-3-phosphate	NM_127790 /// NM_201780	2.25573e-05	4.91499	10.2696	2.25573e-05	0.0244403	-40.916	A down vs B	512.41	43.0075	0.335727	1
12430	257325_at	7922541	---	---	NM_001161031	2.28843e-05	4.17108	7.29898	2.28843e-05	0.114395	-8.74163	A down vs B	508.712	14.6757	0.115395	1
2885	247780_at	835991	---	---	NM_125264	2.33673e-05	4.1275	10.4595	2.33673e-05	0.0124133	-80.5585	A down vs B	503.392	60.1407	0.477884	1
17796	262691_at	842572	---	---	NM_104951	2.34628e-05	6.49392	9.99993	2.34628e-05	0.0880207	-11.361	A down vs B	502.36	18.4382	0.146813	1
20900	265795_at	818150	scpl26	scpl26 (serine carboxypeptidase-like 26); serine-type carboxypeptidase	NM_129136	2.42094e-05	8.59303	7.06249	2.42094e-05	2.88894	2.88894	A up vs B	494.501	3.51383	0.0284232	1
13159	258054_at	820870	DELTA-TIP	DELTA-TIP; ammonia transporter/ methylammonium transmembrane transporter/ water channel	NM_112495	2.42301e-05	11.6852	10.4221	2.42301e-05	2.40012	2.40012	A up vs B	494.289	2.39316	0.0193665	1
8881	253776_at	828955	AAC3	AAC3 (ADP/ATP CARRIER 3); ATP:ADP antiporter/ binding	NM_118980	2.48703e-05	5.67531	8.38427	2.48703e-05	0.152941	-6.53849	A down vs B	487.842	11.0077	0.090256	1
12442	257337_at	---	---	---	---	2.5743e-05	3.71139	7.99239	2.5743e-05	0.0514388	-19.4406	A down vs B	479.445	27.4904	0.229352	1
9092	253987_at	828733	PFK3	PFK3 (PHOSPHOFRUCTOKINASE 3); 6-phosphofructokinase	NM_118760	2.58831e-05	4.72242	9.68459	2.58831e-05	0.0320801	-31.1719	A down vs B	478.136	36.9348	0.30899	1
6	244901_at	---	---	---	---	2.59979e-05	3.61222	7.2492	2.59979e-05	0.0803823	-12.4405	A down vs B	477.073	19.8414	0.16636	1
4006	248901_at	834684	---	---	NM_001125911 /// NM_124011	2.6018e-05	4.55484	5.64349	2.6018e-05	0.470199	-2.12676	A down vs B	476.887	1.77776	0.0149114	1
20347	265242_at	815380	---	---	NM_126749	2.61119e-05	3.51825	6.52629	2.61119e-05	0.124305	-8.04471	A down vs B	476.022	13.5725	0.114049	1
17931	262826_at	837865	CYP71B2	CYP71B2 (CYTOCHROME P450 71B2); electron carrier/ heme binding / iron ion binding / mon	NM_101178 /// NM_179322	2.68321e-05	5.64671	8.30011	2.68321e-05	0.158945	-6.29147	A down vs B	469.546	10.5608	0.0899659	1
16768	261663_at	838413	EPR1	EPR1 (EARLY-PHYTOCHROME-RESPONSIVE1); DNA binding / transcription factor	NM_001123832 /// NM_101691	2.72323e-05	6.98953	9.87635	2.72323e-05	0.135201	-7.39638	A down vs B	466.058	12.5006	0.107288	1
8794	253689_at	829099	---	---	NM_001160805 /// NM_119123	2.75474e-05	3.4289	6.70436	2.75474e-05	0.103273	-9.68305	A down vs B	463.366	16.093	0.138922	1
2390	247285_at	836561	---	---	NM_001037060 /// NM_125836	2.78359e-05	11.2505	12.326	2.78359e-05	0.474489	-2.10753	A down vs B	460.941	1.73522	0.0150581	1
377	245272_at	827439	---	---	NM_117831	2.85553e-05	3.81489	6.46641	2.85553e-05	0.159152	-6.28331	A down vs B	455.056	10.5459	0.0926996	1
11621	256516_at	842930	TMK1	TMK1 (TRANSMEMBRANE KINASE 1); transmembrane receptor protein serine/threonine kinase	NM_105286	2.87014e-05	9.34487	7.19456	2.87014e-05	4.43921	4.43921	A up vs B	453.887	6.93571	0.0611228	1
15549	260444_at	843159	---	---	NM_105501	2.91803e-05	7.01615	9.57101	2.91803e-05	0.170182	-5.87607	A down vs B	450.12	9.79091	0.087007	1
9668	254563_at	827650	ERD3	ERD3 (early-responsive to dehydration 3)	NM_118031 /// NM_179077	2.92551e-05	8.17521	5.77409	2.92551e-05	5.28212	5.28212	A up vs B	449.54	8.64805	0.0769502	1
12894	257789_at	822319	YSL6	YSL6 (YELLOW STRIPE LIKE 6); oligopeptide transporter	NM_113616	2.94071e-05	7.32967	6.15524	2.94071e-05	2.25704	2.25704	A up vs B	448.368	2.06893	0.0184574	1
15273	260168_at	843529	---	---	NM_105856	2.97005e-05	7.91388	6.35907	2.97005e-05	2.93795	2.93795	A up vs B	446.131	3.62614	0.0325119	1
2876	247771_at	835973	RANBP1	RANBP1 (RAN BINDING PROTEIN 1); protein binding	NM_125246	2.99989e-05	7.49229	10.1494	2.99989e-05	0.158541	-6.30752	A down vs B	443.891	10.5901	0.0954294	1
12423	257318_at	2745461	---	---	NM_201709	3.25991e-05	3.90932	7.2372	3.25991e-05	0.099588	-10.0414	A down vs B	425.684	16.6122	0.156099	1
21149	266044_s_at	815398	---	---	NM_126761	3.30549e-05	3.98872	6.78811	3.30549e-05	0.143648	-6.96148	A down vs B	422.716	11.7549	0.111232	1
6033	250928_at	831889	EIN2	EIN2 (ETHYLENE INSENSITIVE 2); transporter	NM_120406	3.40495e-05	6.98652	4.98523	3.40495e-05	4.0036	4.0036	A up vs B	416.447	6.00778	0.0577051	1
11985	256880_at	822250	---	---	NM_113552	3.51044e-05	8.06972	10.386	3.51044e-05	0.200786	-4.98042	A down vs B	410.092	8.04764	0.0784959	1
5409	250304_at	831084	---	---	NM_121249	3.54578e-05	5.8208	12.2442	3.54578e-05	0.0116509	-85.8304	A down vs B	408.027	61.8904	0.606729	1
17335	262230_at	843185	XYL1	XYL1 (ALPHA-XYLOSIDASE 1); alpha-N-arabinofuranosidase/ hydrolase, hydrolyzing O-glycos	NM_105527	3.55895e-05	8.92721	6.51254	3.55895e-05	5.33198	5.33198	A up vs B	407.265	8.74596	0.0858995	1
36	244931_at	---	---	---	---	3.58744e-05	3.3332	7.78304	3.58744e-05	0.0457578	-21.8542	A down vs B	405.631	29.7016	0.292893	1
3864	248759_at	834811	---	---	NM_124134	3.61388e-05	4.97322	11.8104	3.61388e-05	0.00874573	-114.342	A down vs B	404.132	70.1211	0.694041	1
11436	256331_at	844023	---	---	NM_106339	3.62066e-05	5.82886	9.73276	3.62066e-05	0.0668052	-14.9689	A down vs B	403.751	22.8606	0.226482	1
12428	257323_at	815374	---	---	NM_126747	3.6854e-05	2.92043	6.4305	3.6854e-05	0.087774	-11.3929	A down vs B	400.159	18.4808	0.184734	1
18695	263590_at	814713	---	---	NM_126243	3.74341e-05	8.65927	6.52208	3.74341e-05	4.39905	4.39905	A up vs B	397.021	6.85138	0.0690279	1
16590	261485_at	837998	UTR3	UTR3 (UDP-GALACTOSE TRANSPORTER 3); pyrimidine nucleotide sugar transmembrane transport	NM_101303	3.78247e-05	6.2873	9.59782	3.78247e-05	0.100794	-9.92122	A down vs B	394.948	16.4393	0.166496	1
11273	256168_at	841607	---	---	NM_104060	3.80076e-05	7.17749	4.85056	3.80076e-05	5.01739	5.01739	A up vs B	393.989	8.12195	0.0824586	1
18614	263509_s_at	815364	---	---	NM_126741	3.82456e-05	3.78324	6.96458	3.82456e-05	0.110236	-9.07145	A down vs B	392.751	15.1813	0.154615	1
7	244902_at	---	---	---	---	3.82965e-05	4.20658	7.90019	3.82965e-05	0.0772881	-12.9386	A down vs B	392.487	20.4641	0.208558	1
14754	259649_at	841975	TAF7	TAF7 (TBP-ASSOCIATED FACTOR 7); general RNA polymerase II transcription factor	NM_001036117 /// NM_104405	3.96889e-05	5.18702	8.73247	3.96889e-05	0.0856471	-11.6758	A down vs B	385.482	18.8553	0.195655	1
13511	258406_at	821028	ATRBL14	ATRBL14 (ARABIDOPSIS RHOMBOID-LIKE PROTEIN 14); zinc ion binding	NM_001084701 /// NM_180275 /// NM_202600	4.02504e-05	5.28414	10.4897	4.02504e-05	0.0271	-36.9003	A down vs B	382.761	40.6468	0.424775	1
13256	258151_at	821333	BGLU44	BGLU44 (B-S GLUCOSIDASE 44); (R)-amygdalin beta-glucosidase/ 4-methylumbelliferyl-beta-	NM_112690	4.03967e-05	10.5937	8.76329	4.03967e-05	3.5564	3.5564	A up vs B	382.061	5.02564	0.0526161	1
56	244951_s_at	---	---	---	---	4.30894e-05	4.8379	8.78704	4.30894e-05	0.0647425	-15.4458	A down vs B	369.825	23.3936	0.253023	1
9914	254809_at	826850	---	---	NM_117311	4.46973e-05	4.1557	8.51715	4.46973e-05	0.0486491	-20.5553	A down vs B	363.052	28.5333	0.314371	1
19436	264331_at	839276	---	---	NM_100294	4.60483e-05	3.6041	6.89596	4.60483e-05	0.102106	-9.79377	A down vs B	357.637	16.2545	0.181799	1
10803	255698_at	828208	---	---	NM_116232	4.65503e-05	5.19229	4.09817	4.65503e-05	2.13482	2.13482	A up vs B	355.686	1.79562	0.0201934	1
12344	257239_at	821996	---	---	NM_113315	4.69452e-05	7.84713	9.5063	4.69452e-05	0.316622	-3.15834	A down vs B	354.172	4.12926	0.0466356	1
19995	264890_at	838926	---	---	NM_102166	4.69977e-05	5.88692	9.25718	4.69977e-05	0.0967058	-10.3406	A down vs B	353.972	17.0379	0.192534	1
17804	262699_at	843930	---	---	NM_106247	4.72007e-05	4.94839	7.24258	4.72007e-05	0.203882	-4.90479	A down vs B	353.203	7.89497	0.0894099	1
16308	261203_at	837841	---	---	NM_101155	4.77645e-05	8.1162	6.44285	4.77645e-05	3.18955	3.18955	A up vs B	351.093	4.20017	0.0478525	1
17656	262551_at	840023	RUB1	RUB1 (RELATED TO UBIQUITIN 1); protein binding	NM_102873	4.84458e-05	6.12252	7.20219	4.84458e-05	0.473137	-2.11355	A down vs B	348.592	1.74853	0.020064	1
5308	250203_at	831246	---	---	NM_001036801 /// NM_121401 /// NM_180706	4.84592e-05	8.69242	7.08711	4.84592e-05	3.04261	3.04261	A up vs B	348.543	3.86554	0.0443622	1
1096	245991_at	832189	---	---	NM_001161255 /// NM_122073	4.85063e-05	7.98982	6.38246	4.85063e-05	3.04693	3.04693	A up vs B	348.372	3.8754	0.0444972	1
9556	254451_at	827856	---	---	NM_001036608 /// NM_118227 /// NM_179084	4.90583e-05	6.16554	8.00619	4.90583e-05	0.279198	-3.58169	A down vs B	346.388	5.08194	0.0586849	1
5437	250332_at	831040	---	---	NM_121206	4.95134e-05	6.96125	10.6972	4.95134e-05	0.0750531	-13.3239	A down vs B	344.777	20.9359	0.242892	1
17687	262582_at	838111	---	---	NM_101410	4.97675e-05	5.40421	8.16838	4.97675e-05	0.147198	-6.79356	A down vs B	343.887	11.4609	0.13331	1
3148	248043_s_at	835698 /// 835699	---	---	NM_124982 /// NM_124983	4.97834e-05	10.9322	13.5446	4.97834e-05	0.163528	-6.11517	A down vs B	343.832	10.2369	0.119092	1
25	244920_s_at	815347	---	---	NM_147270	4.9893e-05	4.43449	8.05764	4.9893e-05	0.0811566	-12.3219	A down vs B	343.451	19.6908	0.229329	1
21399	266294_at	817499	---	---	NM_128504	5.033e-05	4.71963	13.4948	5.033e-05	0.0022825	-438.116	A down vs B	341.942	115.505	1.35117	1
20820	265715_s_at	814877 /// 837945	---	---	NM_101252 /// NM_126399 /// NM_179325 /// NM_179326 /// NM_201681 /// NM_202090	5.14884e-05	5.89592	4.6164	5.14884e-05	2.42759	2.42759	A up vs B	338.035	2.45577	0.0290593	1
19002	263897_at	816730	---	---	NM_001084467 /// NM_001084468 /// NM_001084469 /// NM_127763 /// NM_201778	5.18046e-05	5.12514	8.71658	5.18046e-05	0.0829598	-12.054	A down vs B	336.992	19.3477	0.229652	1
3190	248085_at	835641	SVL1	SVL1 (SHV3-LIKE 1); glycerophosphodiester phosphodiesterase/ phosphoric diester hydrola	NM_124930	5.26481e-05	5.52708	4.30805	5.26481e-05	2.3279	2.3279	A up vs B	334.255	2.22904	0.0266747	1
20464	265359_at	816173	MYB7	MYB7 (MYB DOMAIN PROTEIN 7); DNA binding / transcription factor	NM_127224	5.33021e-05	4.13852	6.043	5.33021e-05	0.267112	-3.74375	A down vs B	332.178	5.4406	0.0655143	1
11768	256663_at	820379	---	---	NM_112039 /// NM_180235	5.46879e-05	8.15877	12.2977	5.46879e-05	0.0567606	-17.6178	A down vs B	327.899	25.6966	0.313469	1
4806	249701_at	833509	---	---	NM_122937	5.48184e-05	6.34854	8.96441	5.48184e-05	0.163134	-6.12994	A down vs B	327.505	10.2642	0.125362	1
19161	264056_at	817399	---	---	NM_128411	5.51369e-05	5.86388	4.85249	5.51369e-05	2.01585	2.01585	A up vs B	326.548	1.53437	0.018795	1
18049	262944_at	844293	PGK	PGK (PHOSPHOGLYCERATE KINASE); phosphoglycerate kinase	NM_106603 /// NM_179576	5.6532e-05	10.1426	11.9986	5.6532e-05	0.276243	-3.62	A down vs B	322.452	5.16705	0.0640969	1
771	245666_at	839722	---	---	NM_001123896 /// NM_102593	5.81249e-05	6.21447	4.53847	5.81249e-05	3.19541	3.19541	A up vs B	317.957	4.21346	0.0530067	1
2657	247552_at	836213	COB	COB (COBRA)	NM_125485	5.96444e-05	9.03555	7.26726	5.96444e-05	3.40651	3.40651	A up vs B	313.838	4.6903	0.0597799	1
11034	255929_at	837821	---	---	NM_001035954 /// NM_001084055 /// NM_001084056 /// NM_101135	5.9661e-05	5.62332	7.43844	5.9661e-05	0.28418	-3.51889	A down vs B	313.794	4.94199	0.0629966	1
13627	258522_at	819851	---	---	NM_111546	6.06354e-05	5.92562	8.23731	6.06354e-05	0.201426	-4.96461	A down vs B	311.236	8.0158	0.103019	1
20588	265483_at	816074	SQN	SQN (SQUINT); peptidyl-prolyl cis-trans isomerase	NM_127141	6.08673e-05	3.06601	4.84153	6.08673e-05	0.292088	-3.42362	A down vs B	310.636	4.72873	0.0608909	1
17049	261944_at	842773	---	---	NM_001084303 /// NM_105140	6.31308e-05	7.19897	6.08839	6.31308e-05	2.15932	2.15932	A up vs B	304.956	1.85007	0.0242667	1
21849	266744_at	814826	---	---	NM_126349	6.34223e-05	6.41543	5.14728	6.34223e-05	2.40851	2.40851	A up vs B	304.247	2.41228	0.0317148	1
48	244943_at	---	---	---	---	6.39007e-05	3.72701	7.9381	6.39007e-05	0.0539928	-18.521	A down vs B	303.093	26.5999	0.351046	1
4289	249184_at	834317	---	---	NM_123668	6.41472e-05	5.36119	3.99924	6.41472e-05	2.57033	2.57033	A up vs B	302.504	2.78237	0.0367911	1
1875	246770_at	832805	---	---	NM_122628	6.44927e-05	5.19562	6.3071	6.44927e-05	0.46282	-2.16067	A down vs B	301.684	1.85307	0.0245697	1
3145	248040_at	835695	---	---	NM_124979 /// NM_180866	6.51408e-05	4.29837	5.8865	6.51408e-05	0.332601	-3.00661	A down vs B	300.163	3.78327	0.0504162	1
12088	256983_at	820549	---	---	NM_112193	6.7178e-05	9.24156	12.7321	6.7178e-05	0.0889669	-11.2401	A down vs B	295.525	18.2763	0.247374	1
2453	247348_at	836501	BGAL10	BGAL10 (beta-galactosidase 10); beta-galactosidase/ catalytic/ cation binding	NM_125776	6.76058e-05	7.12299	5.79464	6.76058e-05	2.51114	2.51114	A up vs B	294.578	2.64675	0.0359395	1
398	245293_at	827367	---	---	NM_117767	6.84451e-05	5.94633	8.59822	6.84451e-05	0.159111	-6.28491	A down vs B	292.746	10.5488	0.144136	1
17459	262354_at	842725	VHA-E3	VHA-E3 (VACUOLAR H+-ATPASE SUBUNIT E ISOFORM 3); proton-transporting ATPase, rotational	NM_105094	6.8891e-05	6.598	8.8795	6.8891e-05	0.205684	-4.86183	A down vs B	291.787	7.80786	0.107035	1
13784	258679_at	820006	---	---	NM_111693 /// NM_180211	6.98951e-05	8.33903	11.1836	6.98951e-05	0.139222	-7.18277	A down vs B	289.659	12.1371	0.167606	1
5267	250162_at	831377	FTSH6	FTSH6 (FTSH PROTEASE 6); ATP-dependent peptidase/ ATPase/ metallopeptidase/ peptidase/	NM_121529	7.02316e-05	4.2372	6.72381	7.02316e-05	0.178425	-5.60459	A down vs B	288.957	9.27483	0.128391	1
9253	254148_at	828531	cpHsc70-1	cpHsc70-1 (chloroplast heat shock protein 70-1); ATP binding	NM_118561	7.04334e-05	9.76765	11.3246	7.04334e-05	0.339866	-2.94234	A down vs B	288.537	3.6362	0.0504088	1
2061	246956_at	830370	RTM2	RTM2 (RESTRICTED TEV MOVEMENT 2)	NM_120571	7.50688e-05	5.21687	6.32226	7.50688e-05	0.464776	-2.15157	A down vs B	279.383	1.83284	0.0262412	1
19111	264006_at	816775	ATHB6	ATHB6; DNA binding / protein binding / sequence-specific DNA binding / transcription ac	NM_127808	7.52964e-05	8.70174	7.26098	7.52964e-05	2.71463	2.71463	A up vs B	278.955	3.11366	0.0446475	1
17663	262558_at	840022	---	---	NM_102872	7.53446e-05	6.55257	9.06015	7.53446e-05	0.17585	-5.68668	A down vs B	278.865	9.43198	0.135291	1
9465	254360_at	828329	---	---	NM_001036620 /// NM_118360 /// NM_202862	7.61797e-05	4.64208	6.95586	7.61797e-05	0.201132	-4.97185	A down vs B	277.314	8.03039	0.115831	1
12418	257313_at	822259	TIP2	TIP2 (TONOPLAST INTRINSIC PROTEIN 2); water channel	NM_113559	7.64243e-05	12.5165	11.2846	7.64243e-05	2.34871	2.34871	A up vs B	276.864	2.27625	0.0328862	1
9483	254378_at	828269	DER2.1	DER2.1 (DERLIN-2.1)	NM_118301	7.8394e-05	6.9564	8.44695	7.8394e-05	0.355876	-2.80997	A down vs B	273.322	3.33262	0.0487721	1
6001	250896_at	831789	---	---	NM_001161222 /// NM_120437	7.86146e-05	4.96084	6.79239	7.86146e-05	0.280963	-3.55919	A down vs B	272.934	5.03186	0.0737448	1
9679	254574_at	827684	---	---	NM_118063	7.96006e-05	3.11053	7.81928	7.96006e-05	0.0382406	-26.1502	A down vs B	271.217	33.2585	0.490507	1
14771	259666_at	841976	SR33	SR33; RNA binding / protein binding	NM_001036118 /// NM_104406	8.12476e-05	6.12848	8.55443	8.12476e-05	0.186087	-5.37382	A down vs B	268.42	8.82784	0.131553	1
14353	259248_at	819968	---	---	NM_111656	8.13238e-05	7.10327	10.1838	8.13238e-05	0.118216	-8.45909	A down vs B	268.293	14.2342	0.212219	1
662	245557_at	827210	PUX5	PUX5 (Arabidopsis thaliana serine/threonine protein phosphatase 2A 55 kDa regulatory su	NM_117629	8.18193e-05	6.6163	9.02838	8.18193e-05	0.187885	-5.32241	A down vs B	267.469	8.72719	0.130515	1
2952	247847_at	835923	---	---	NM_125196	8.21619e-05	8.08748	10.6815	8.21619e-05	0.165627	-6.03767	A down vs B	266.904	10.0932	0.151263	1
4427	249322_at	834094	TOM20-4	TOM20-4 (TRANSLOCASE OF OUTER MEMBRANE 20-4); P-P-bond-hydrolysis-driven protein transm	NM_123458	8.24259e-05	7.05922	8.27342	8.24259e-05	0.431011	-2.32013	A down vs B	266.471	2.21144	0.033196	1
10260	255155_at	826373	---	---	NM_116892	8.35834e-05	4.71258	7.63046	8.35834e-05	0.132321	-7.55737	A down vs B	264.596	12.7711	0.193065	1
22270	267165_at	818348	RLK	RLK (receptor lectin kinase); kinase	NM_129327	8.41023e-05	6.21021	4.85022	8.41023e-05	2.56682	2.56682	A up vs B	263.768	2.77434	0.0420723	1
19565	264460_at	837555	ATNFXL1	ATNFXL1 (ARABIDOPSIS THALIANA NF-X-LIKE 1); protein binding / transcription factor/ zin	NM_100891	8.54506e-05	6.19133	8.51647	8.54506e-05	0.199555	-5.01115	A down vs B	261.653	8.10942	0.123972	1
2224	247119_at	836719	---	---	NM_125987	8.56658e-05	4.56626	6.39408	8.56658e-05	0.28169	-3.55	A down vs B	261.32	5.01138	0.0767087	1
12443	257338_s_at	---	---	---	---	8.57309e-05	3.5409	7.87076	8.57309e-05	0.0497259	-20.1103	A down vs B	261.219	28.1215	0.430619	1
14480	259375_at	820884	---	---	NM_112508	8.66516e-05	11.4443	9.3869	8.66516e-05	4.16239	4.16239	A up vs B	259.81	6.34942	0.0977549	1
9944	254839_at	826849	---	---	NM_001036543 /// NM_117310	8.86861e-05	4.3799	12.1382	8.86861e-05	0.00461869	-216.512	A down vs B	256.774	90.2868	1.40648	1
16913	261808_at	839927	DRT111	DRT111; nucleic acid binding / nucleotide binding	NM_102784	8.8951e-05	5.0528	7.29887	8.8951e-05	0.210798	-4.74389	A down vs B	256.387	7.56724	0.11806	1
20936	265831_at	815934	---	---	NM_127010	8.91167e-05	5.86402	3.67363	8.91167e-05	4.56429	4.56429	A up vs B	256.145	7.19672	0.112385	1
7474	252369_at	824013	---	---	NM_114712	9.02604e-05	4.2789	5.84681	9.02604e-05	0.337297	-2.96475	A down vs B	254.496	3.68751	0.0579578	1
20333	265228_s_at	815374	---	---	NM_126747	9.14177e-05	6.56412	10.3975	9.14177e-05	0.0701525	-14.2547	A down vs B	252.859	22.042	0.348685	1
11877	256772_at	820584	BGAL1	BGAL1 (Beta galactosidase 1); beta-galactosidase/ catalytic/ cation binding / heme bind	NM_112225	9.14525e-05	10.814	8.3033	9.14525e-05	5.69893	5.69893	A up vs B	252.81	9.45536	0.149604	1
11829	256724_at	817965	---	---	NM_128955 /// NM_179893	9.15053e-05	6.37256	7.79027	9.15053e-05	0.374307	-2.6716	A down vs B	252.736	3.01483	0.0477151	1
19124	264019_at	816648	---	---	NM_127683	9.1853e-05	8.63003	10.3356	9.1853e-05	0.306595	-3.26163	A down vs B	252.251	4.36358	0.0691942	1
11535	256430_at	820273	DREB2B	DREB2B (DRE/CRT-BINDING PROTEIN 2B); DNA binding / transcription activator/ transcripti	NM_111939	9.22022e-05	5.59734	8.15407	9.22022e-05	0.16996	-5.88373	A down vs B	251.767	9.80531	0.155784	1
4252	249147_at	834351	---	---	NM_123699	9.23556e-05	6.85401	8.41693	9.23556e-05	0.338464	-2.95452	A down vs B	251.555	3.6641	0.0582632	1
9380	254275_at	828363	AtHip1	AtHip1 (Arabidopsis thaliana Hsp70-interacting protein 1); binding	NM_118393	9.25179e-05	8.67286	9.79657	9.25179e-05	0.458911	-2.17907	A down vs B	251.331	1.8941	0.0301451	1
17203	262098_at	842070	NF-YC2	NF-YC2 (NUCLEAR FACTOR Y, SUBUNIT C2); DNA binding / transcription activator/ transcrip	NM_001084257 /// NM_104496	9.2625e-05	4.59966	9.27784	9.2625e-05	0.0390595	-25.6019	A down vs B	251.184	32.8281	0.522774	1
12422	257317_at	3767868	AT2G07743	tRNA	NR_022470	9.29255e-05	3.84814	5.83204	9.29255e-05	0.252804	-3.95563	A down vs B	250.772	5.90383	0.0941705	1
14953	259848_at	843550	---	---	NM_105877	9.31599e-05	6.84819	5.24078	9.31599e-05	3.04705	3.04705	A up vs B	250.452	3.87566	0.0618987	1
18038	262933_at	842894	ATPAO4	ATPAO4 (ARABIDOPSIS THALIANA POLYAMINE OXIDASE 4); amine oxidase/ polyamine oxidase	NM_105256	9.361e-05	6.90421	5.18948	9.361e-05	3.28234	3.28234	A up vs B	249.841	4.41043	0.0706117	1
2956	247851_at	835919	TIL	TIL (TEMPERATURE-INDUCED LIPOCALIN); binding / transporter	NM_125192	9.3959e-05	9.56066	12.6713	9.3959e-05	0.115771	-8.63772	A down vs B	249.371	14.5142	0.232814	1
9204	254099_at	828616	---	---	NM_118645	9.41225e-05	9.60423	11.3559	9.41225e-05	0.296958	-3.36748	A down vs B	249.151	4.60252	0.0738912	1
9139	254034_at	828702	PGP2	PGP2 (P-GLYCOPROTEIN 2); ATPase, coupled to transmembrane movement of substances	NM_118729	9.42444e-05	6.99549	5.25966	9.42444e-05	3.33072	3.33072	A up vs B	248.988	4.51969	0.0726091	1
21040	265935_at	816477	TET2	TET2 (TETRASPANIN2)	NM_127516	9.4317e-05	3.99782	5.72694	9.4317e-05	0.301634	-3.31527	A down vs B	248.891	4.48483	0.0720771	1
5946	250841_at	830338	---	---	NM_120543	9.46384e-05	4.176	5.90979	9.46384e-05	0.30066	-3.32601	A down vs B	248.462	4.50906	0.0725916	1
15130	260025_at	839886	---	---	NM_102746	9.5208e-05	4.835	12.4596	9.5208e-05	0.00506711	-197.351	A down vs B	247.708	87.2022	1.40815	1
21236	266131_at	819124	---	---	NM_130079	9.56217e-05	6.05198	3.64871	9.56217e-05	5.28999	5.28999	A up vs B	247.164	8.66352	0.140207	1
17608	262503_at	838769	---	---	NM_102016	9.58631e-05	8.21129	6.06145	9.58631e-05	4.4378	4.4378	A up vs B	246.849	6.93275	0.11234	1
14084	258979_at	820102	---	---	NM_111778	9.5895e-05	8.3594	12.1873	9.5895e-05	0.0704184	-14.2008	A down vs B	246.807	21.9793	0.356218	1
379	245274_at	827079	---	---	NM_001036562 /// NM_117513	9.60752e-05	7.42769	6.23054	9.60752e-05	2.29286	2.29286	A up vs B	246.572	2.14976	0.0348743	1
16944	261839_at	838175	---	---	NM_101472	9.70499e-05	4.60748	8.31711	9.70499e-05	0.0764345	-13.0831	A down vs B	245.314	20.642	0.336581	1
14274	259169_at	821244	---	---	NM_111223	9.82605e-05	4.50168	6.85658	9.82605e-05	0.195481	-5.11559	A down vs B	243.778	8.31833	0.13649	1
7484	252379_at	823927	ATH1	ATATH1; ATPase, coupled to transmembrane movement of substances / transporter	NM_114641	9.8352e-05	7.06648	5.97512	9.8352e-05	2.13075	2.13075	A up vs B	243.663	1.7866	0.029329	1
2618	247513_at	836272	---	---	NM_125544	9.87016e-05	6.63114	9.58586	9.87016e-05	0.128986	-7.75281	A down vs B	243.225	13.0955	0.215365	1
21947	266842_at	817154	ftsh4	ftsh4 (FtsH protease 4); ATP-dependent peptidase/ ATPase/ metallopeptidase	NM_128172	9.88913e-05	6.69713	9.51063	9.88913e-05	0.14225	-7.0299	A down vs B	242.988	11.8737	0.195461	1
8399	253294_at	829516	---	---	NM_001160813 /// NM_119532 /// NM_179158	9.97801e-05	6.00341	4.10335	9.97801e-05	3.73229	3.73229	A up vs B	241.889	5.41534	0.0895509	1
18797	263692_at	839229	---	---	NM_102449 /// NM_179379 /// NM_179380	0.000100329	8.76606	7.7447	0.000100329	2.02983	2.02983	A up vs B	241.217	1.56477	0.0259478	1
11410	256305_at	839920	MRP1	MRP1 (ARABIDOPSIS THALIANA MULTIDRUG RESISTANCE-ASSOCIATED PROTEIN 1); ATPase, coupled	NM_001036039 /// NM_102777	0.00010184	7.91845	6.57766	0.00010184	2.5329	2.5329	A up vs B	239.397	2.69659	0.0450564	1
18837	263732_at	842292	ARL2	ARL2 (ARG1-LIKE 2); heat shock protein binding / unfolded protein binding	NM_104690	0.000102251	4.30687	6.76667	0.000102251	0.181772	-5.5014	A down vs B	238.908	9.07591	0.151957	1
16603	261498_at	839742	HSL1	HSL1 (HAESA-Like 1); ATP binding / kinase/ protein serine/threonine kinase	NM_102612	0.000103463	7.8369	5.72107	0.000103463	4.33438	4.33438	A up vs B	237.485	6.71507	0.113103	1
6486	251381_at	825243	PDLP8	PDLP8 (PLASMODESMATA-LOCATED PROTEIN 8)	NM_115936	0.000104002	4.49408	5.6549	0.000104002	0.447258	-2.23584	A down vs B	236.86	2.02125	0.0341341	1
4449	249344_at	834077	ATPHB3	ATPHB3 (PROHIBITIN 3)	NM_123442	0.000104121	8.25571	9.61198	0.000104121	0.39059	-2.56023	A down vs B	236.723	2.75921	0.0466235	1
20327	265222_at	814728	---	---	NM_126258	0.000104823	7.59878	5.75627	0.000104823	3.58633	3.58633	A up vs B	235.918	5.09226	0.0863397	1
15541	260436_at	843142	---	---	NM_001036173 /// NM_105484	0.000107448	6.1451	8.92077	0.000107448	0.146029	-6.84795	A down vs B	232.977	11.5565	0.198415	1
10485	255380_at	825655	ATTPC1	ATTPC1 (TWO-PORE CHANNEL 1); calcium channel/ voltage-gated calcium channel	NM_116594	0.000107721	8.47053	7.24009	0.000107721	2.34639	2.34639	A up vs B	232.677	2.27099	0.039041	1
12426	257321_at	---	---	---	---	0.000107999	3.72814	6.45678	0.000107999	0.150869	-6.62827	A down vs B	232.373	11.1682	0.192245	1
10577	255472_at	828027	---	---	NM_116476 /// NM_179206	0.00010818	4.97293	6.81728	0.00010818	0.27848	-3.59092	A down vs B	232.176	5.10245	0.0879067	1
6332	251227_at	825444	ATMRP10	ATMRP10; ATPase, coupled to transmembrane movement of substances	NM_116135	0.000108211	8.00732	6.03229	0.000108211	3.93136	3.93136	A up vs B	232.143	5.85111	0.100819	1
27	244922_s_at	815346	---	---	NM_126731	0.000108764	4.06308	6.36969	0.000108764	0.202134	-4.94721	A down vs B	231.544	7.98072	0.13787	1
14209	259104_at	821279	LNG2	LNG2 (LONGIFOLIA2)	NM_111084	0.000109905	5.52185	3.76892	0.000109905	3.37044	3.37044	A up vs B	230.321	4.60918	0.080048	1
18347	263242_at	817698	---	---	NM_128697	0.000110156	10.065	8.74756	0.000110156	2.49228	2.49228	A up vs B	230.055	2.60359	0.045269	1
18915	263810_at	814994	---	---	NM_126483	0.000110713	8.8232	10.548	0.000110713	0.302544	-3.3053	A down vs B	229.466	4.46231	0.0777859	1
15691	260586_at	818965	---	---	NM_180065	0.000110806	7.9187	9.65324	0.000110806	0.300505	-3.32774	A down vs B	229.369	4.51295	0.0787019	1
8382	253277_at	829572	ATCAD5	ATCAD5 (CINNAMYL ALCOHOL DEHYDROGENASE 5); cinnamyl-alcohol dehydrogenase	NM_001036711 /// NM_119587	0.000111369	6.53047	8.30504	0.000111369	0.29228	-3.42137	A down vs B	228.78	4.72368	0.0825888	1
64	244959_s_at	815383	---	---	NM_126752	0.000112776	4.44479	6.64109	0.000112776	0.218196	-4.58303	A down vs B	227.328	7.23561	0.127316	1
18733	263628_at	815021	FLA7	FLA7 (FASCICLIN-LIKE ARABINOOGALACTAN 7)	NM_126508 /// NM_179604	0.000113105	7.96023	6.25927	0.000113105	3.25115	3.25115	A up vs B	226.992	4.33985	0.0764759	1
5010	249905_at	832334	---	---	NM_122177	0.000113862	3.67182	4.87937	0.000113862	0.433005	-2.30944	A down vs B	226.225	2.18724	0.0386738	1
8856	253751_at	829028	---	---	NM_001036667 /// NM_119051	0.000114317	7.18477	8.61318	0.000114317	0.371541	-2.69149	A down vs B	225.768	3.06052	0.0542243	1
2028	246923_at	832581	---	---	NM_122419	0.000115553	7.09994	5.88877	0.000115553	2.31525	2.31525	A up vs B	224.539	2.20038	0.0391982	1
11996	256891_at	821436	---	---	NM_112789	0.000115751	9.74085	5.38269	0.000115751	20.5086	20.5086	A up vs B	224.345	28.4903	0.507975	1
5482	250377_at	831028	---	---	NM_121194	0.000115936	8.89285	7.20363	0.000115936	3.22482	3.22482	A up vs B	224.163	4.28018	0.0763762	1
13079	257974_at	821630	---	---	NM_112973	0.000116089	9.43189	6.92653	0.000116089	5.67791	5.67791	A up vs B	224.013	9.41524	0.16812	1
9	244904_at	---	---	---	---	0.000116334	5.03846	7.89072	0.000116334	0.138479	-7.2213	A down vs B	223.773	12.2031	0.218132	1
9383	254278_at	828370	---	---	NM_118400 /// NM_179090	0.000116641	6.9905	9.61016	0.000116641	0.162706	-6.14605	A down vs B	223.474	10.2939	0.184253	1
11970	256865_at	821965	GAE6	GAE6 (UDP-D-GLUCURONATE 4-EPIMERASE 6); UDP-glucuronate 4-epimerase/ catalytic	NM_113287	0.000117492	9.14701	7.71766	0.000117492	2.69325	2.69325	A up vs B	222.651	3.06454	0.0550556	1
3662	248557_at	835062	AFB5	AFB5 (Auxin F-Box protein 5); ubiquitin-protein ligase	NM_124377	0.000117635	8.0445	6.78195	0.000117635	2.3992	2.3992	A up vs B	222.514	2.39106	0.0429826	1
17119	262014_at	840468	---	---	NM_103268	0.000118202	3.58458	6.83803	0.000118202	0.104861	-9.53647	A down vs B	221.971	15.8775	0.286118	1
13462	258357_at	820655	SRF7	SRF7 (STRUBBELIG-RECEPTOR FAMILY 7); ATP binding / protein binding / protein kinase/ pr	NM_112293 /// NM_202582 /// NM_202583	0.000118457	6.98438	5.65999	0.000118457	2.50427	2.50427	A up vs B	221.729	2.63101	0.0474635	1
12927	257822_at	822117	ROF1	ROF1 (ROTAMASE FKBP 1); FK506 binding / calmodulin binding / peptidyl-prolyl cis-trans	NM_001125223 /// NM_113429	0.000119922	7.81484	12.6109	0.000119922	0.0359948	-27.7818	A down vs B	220.35	34.5034	0.626339	1
12713	257608_at	820599	HSP60-3A	HSP60-3A (HEAT SHOCK PROTEIN 60-3A); ATP binding / protein binding	NM_112240	0.000121344	6.61004	8.39926	0.000121344	0.289328	-3.45628	A down vs B	219.035	4.80196	0.087693	1
14459	259354_at	819686	---	---	NM_111395 /// NM_202497	0.000121937	9.34774	8.25653	0.000121937	2.13052	2.13052	A up vs B	218.494	1.7861	0.0326983	1
19803	264698_at	843356	---	---	NM_105688	0.000122433	6.67504	5.58872	0.000122433	2.12331	2.12331	A up vs B	218.045	1.77013	0.0324728	1
8585	253480_at	829313	---	---	NM_119334	0.000125239	8.55915	6.89108	0.000125239	3.17788	3.17788	A up vs B	215.55	4.17367	0.0774514	1
55	244950_at	---	---	---	---	0.000128106	4.06925	8.13471	0.000128106	0.0597275	-16.7427	A down vs B	213.087	24.792	0.465386	1
1061	245956_s_at	832950 /// 834207	BIP2	BIP2; ATP binding	NM_122737 /// NM_123567 /// NM_180788	0.000128637	9.99219	12.7039	0.000128637	0.152646	-6.55112	A down vs B	212.64	11.0303	0.207493	1
10786	255681_at	827960	DGD2	DGD2; UDP-galactosyltransferase/ UDP-glycosyltransferase/ digalactosyldiacylglycerol sy	NM_116279	0.000129805	5.07363	7.82205	0.000129805	0.148814	-6.7198	A down vs B	211.666	11.3307	0.214124	1
9077	253972_at	828756	CPSUFE	CPSUFE (CHLOROPLAST SULFUR E); enzyme activator/ transcription regulator	NM_118783	0.00013065	6.96069	8.89148	0.00013065	0.262285	-3.81265	A down vs B	210.97	5.59194	0.106023	1
3220	248115_at	835578	---	---	NM_124869	0.000132143	7.40219	6.19515	0.000132143	2.30863	2.30863	A up vs B	209.756	2.1854	0.0416751	1
2049	246944_at	832619	---	---	NM_122455	0.000132405	5.23498	12.731	0.000132405	0.00553952	-180.521	A down vs B	209.545	84.2856	1.60893	1
13935	258830_at	819895	---	---	NM_111589	0.000134179	7.49174	12.872	0.000134179	0.0240099	-41.6495	A down vs B	208.133	43.4203	0.834473	1
5429	250324_at	831077	---	---	NM_121242 /// NM_203040	0.000134233	6.71003	8.11444	0.000134233	0.377773	-2.64709	A down vs B	208.09	2.95855	0.0568705	1
7004	251899_at	824606	---	---	NM_115300	0.000134384	8.97456	5.41396	0.000134384	11.7991	11.7991	A up vs B	207.972	19.0168	0.365758	1
22758	AFFX-Athal-GAPDH_5_s_at	819567	GAPC1	GAPC1 (GLYCERALDEHYDE-3-PHOSPHATE DEHYDROGENASE C SUBUNIT 1); glyceraldehyde-3-phosphat	NM_111283	0.000134643	8.59088	9.99955	0.000134643	0.376659	-2.65492	A down vs B	207.768	2.97653	0.0573048	1
1629	246524_at	831443	ATPCME	ATPCME (PRENYLCYSTEINE METHYLESTERASE); prenylcysteine methylesterase	NM_121591 /// NM_203057	0.000134655	4.3014	6.32762	0.000134655	0.245498	-4.07335	A down vs B	207.759	6.15832	0.118567	1
19443	264338_at	843366	KUP6	KUP6; potassium ion transmembrane transporter	NM_105698	0.000136001	5.70412	8.22108	0.000136001	0.174711	-5.72375	A down vs B	206.712	9.50263	0.183882	1
15136	260031_at	843210	LINC3	LINC3 (LITTLE NUCLEI3)	NM_105552	0.000137056	6.2571	4.58453	0.000137056	3.18782	3.18782	A up vs B	205.902	4.19623	0.0815189	1
18346	263241_at	816149	ADC1	ADC1 (ARGININE DECARBOXYLASE 1); arginine decarboxylase	NM_127204	0.000138917	7.6964	6.05317	0.000138917	3.12364	3.12364	A up vs B	204.496	4.0503	0.079225	1
15573	260468_at	837651	---	---	NM_100983	0.000140345	4.00149	5.11806	0.000140345	0.461189	-2.16831	A down vs B	203.436	1.87009	0.03677	1
17761	262656_at	837980	---	---	NM_101286	0.00014058	5.91709	10.7211	0.00014058	0.0357965	-27.9357	A down vs B	203.263	34.6182	0.68125	1
15947	260842_at	839789	ATS9	ATS9 (ARABIDOPSIS NON-ATPASE SUBUNIT 9)	NM_102656	0.000141108	9.23115	10.6681	0.000141108	0.369357	-2.70741	A down vs B	202.876	3.09707	0.0610633	1
17951	262846_at	838029	---	---	NM_101334	0.000141422	8.54329	7.49072	0.000141422	2.07422	2.07422	A up vs B	202.647	1.66186	0.0328031	1
21895	266790_at	817444	ATEXPA6	ATEXPA6 (ARABIDOPSIS THALIANA EXPANSIN A6)	NM_128454	0.000142919	8.35343	6.61933	0.000142919	3.32672	3.32672	A up vs B	201.566	4.51065	0.0895123	1
966	245861_at	832914	---	---	NM_122713	0.000143404	6.53057	4.19857	0.000143404	5.03505	5.03505	A up vs B	201.219	8.15737	0.162159	1
18040	262935_at	844279	AtOCT5	AtOCT5 (Arabidopsis thaliana ORGANIC CATION/CARNITINE TRANSPORTER5); carbohydrate trans	NM_106589	0.000143604	5.04998	3.83012	0.000143604	2.32924	2.32924	A up vs B	201.076	2.23208	0.0444026	1
20722	265617_at	817090	---	---	NM_128109	0.000144335	7.97835	6.92354	0.000144335	2.07744	2.07744	A up vs B	200.558	1.66893	0.0332858	1
18609	263504_s_at	---	---	---	---	0.000144341	3.93605	6.35757	0.000144341	0.186659	-5.35735	A down vs B	200.553	8.79564	0.175427	1
21147	266042_s_at	815406	---	---	NM_126764	0.000144575	4.48359	7.12151	0.000144575	0.16066	-6.22432	A down vs B	200.389	10.4379	0.208353	1
2855	247750_at	836012	---	---	NM_125285	0.000145698	8.6892	7.55828	0.000145698	2.18999	2.18999	A up vs B	199.602	1.91847	0.038446	1
22588	267483_at	814811	UTR1	UTR1 (UDP-GALACTOSE TRANSPORTER 1); UDP-galactose transmembrane transporter/ UDP-glucos	NM_126336	0.000145949	5.3744	8.20295	0.000145949	0.140774	-7.10356	A down vs B	199.428	12.001	0.240709	1
3069	247964_at	835761	PRF3	PRF3 (PROFILIN 3); actin binding	NM_001125974 /// NM_125043	0.000147197	7.58833	9.13714	0.000147197	0.341793	-2.92575	A down vs B	198.566	3.5982	0.0724837	1
1085	245980_at	831153	---	---	NM_121317	0.000147478	8.08132	5.8377	0.000147478	4.73585	4.73585	A up vs B	198.374	7.55076	0.152253	1
1717	246612_at	833486	---	---	NM_122923	0.000147525	5.90837	12.3783	0.000147525	0.0112816	-88.6398	A down vs B	198.342	62.7891	1.26628	1
710	245605_at	827071	---	---	NM_117507	0.000147669	7.25325	9.34864	0.000147669	0.234005	-4.27341	A down vs B	198.243	6.58597	0.132887	1
9498	254393_at	828243	---	---	NM_001036614 /// NM_001084950 /// NM_118278	0.000147908	6.55535	8.35692	0.000147908	0.286864	-3.48598	A down vs B	198.08	4.86845	0.0983126	1
2555	247450_at	836356	---	---	NM_125629	0.00014975	11.3474	9.68737	0.00014975	3.16013	3.16013	A up vs B	196.838	4.13331	0.0839942	1
16825	261720_at	837366	HDA08	HDA08; histone deacetylase	NM_100719	0.000149843	7.13551	9.08989	0.000149843	0.25803	-3.87552	A down vs B	196.776	5.72945	0.116467	1
13585	258480_at	821289	---	---	NM_111132	0.000150659	6.91348	4.79587	0.000150659	4.33972	4.33972	A up vs B	196.233	6.72636	0.13711	1
1532	246427_at	831606	ER-ANT1	ER-ANT1 (ENDOPLASMIC RETICULUM-DENINE NUCLEOTIDE TRANSPORTER 1); ATP:ADP antiporter/ bi	NM_121746	0.00015212	6.21893	8.13294	0.00015212	0.265355	-3.76854	A down vs B	195.272	5.49513	0.112563	1
3626	248521_s_at	835120 /// 835132	---	---	NM_124434 /// NM_124439	0.00015224	6.06164	4.96105	0.00015224	2.14443	2.14443	A up vs B	195.194	1.81697	0.037234	1
15357	260252_at	843764	---	---	NM_106084	0.000153011	4.65925	6.4012	0.000153011	0.298965	-3.34487	A down vs B	194.693	4.55158	0.0935128	1
17887	262782_at	837878	---	---	NM_001123806 /// NM_101190	0.000153107	5.42957	7.75752	0.000153107	0.199166	-5.02094	A down vs B	194.631	8.12908	0.167066	1
10025	254920_at	826724	BTI2	BTI2 (VIRB2-INTERACTING PROTEIN 2)	NM_117193	0.000153302	7.5458	9.2123	0.000153302	0.315016	-3.17444	A down vs B	194.505	4.16585	0.0856707	1
3353	248248_at	835392	SPDS3	SPDS3 (SPERMIDINE SYNTHASE 3); spermidine synthase/ spermine synthase	NM_001085279 /// NM_001085280 /// NM_124691 /// NM_180847 /// NM_180848	0.000155133	6.45065	7.86722	0.000155133	0.374602	-2.6695	A down vs B	193.335	3.01	0.0622754	1
17782	262677_at	843919	---	---	NM_106236	0.000155827	6.5797	9.9903	0.000155827	0.0940385	-10.6339	A down vs B	192.896	17.4483	0.361819	1
12438	257333_at	---	---	---	---	0.000156283	5.55199	8.85666	0.000156283	0.101203	-9.88108	A down vs B	192.609	16.3813	0.340197	1
20337	265232_s_at	815389	---	---	NM_126755	0.000156318	4.22263	5.86614	0.000156318	0.320077	-3.12424	A down vs B	192.588	4.05168	0.0841524	1
19043	263938_at	818163	---	---	NM_129149	0.000160806	6.78938	8.05171	0.000160806	0.41687	-2.39883	A down vs B	189.834	2.39022	0.0503643	1
7803	252698_at	823469	---	---	NM_114235	0.000162018	5.93191	4.4825	0.000162018	2.73096	2.73096	A up vs B	189.11	3.15117	0.0666527	1
21693	266588_at	815978	AGP9	AGP9 (ARABINOGALACTAN PROTEIN 9)	NM_127053 /// NM_201734	0.00016214	9.17825	7.7399	0.00016214	2.71012	2.71012	A up vs B	189.038	3.1033	0.0656653	1
5908	250803_at	830380	---	---	NM_001085060 /// NM_120580	0.000162433	4.1451	6.00995	0.000162433	0.274551	-3.64231	A down vs B	188.864	5.21653	0.110482	1
18996	263891_at	818258	GSL8	GSL8 (GLUCAN SYNTHASE-LIKE 8); 1,3-beta-glucan synthase/ transferase, transferring glyc	NM_179940	0.000164146	7.54753	6.37647	0.000164146	2.25177	2.25177	A up vs B	187.859	2.05707	0.0438004	1
5931	250826_at	830404	---	---	NM_120604	0.000164472	3.81187	7.71496	0.000164472	0.0668423	-14.9606	A down vs B	187.669	22.8512	0.487053	1
5925	250820_at	830398	---	---	NM_120598	0.000165077	4.82267	3.53789	0.000165077	2.43645	2.43645	A up vs B	187.319	2.476	0.0528722	1
7476	252371_at	823962	---	---	NM_001035751 /// NM_114676	0.000165562	7.12264	8.86311	0.000165562	0.299273	-3.34143	A down vs B	187.04	4.54383	0.0971735	1
19009	263904_at	818211	PDR6	PDR6; ATPase, coupled to transmembrane movement of substances	NM_129195	0.000165907	7.65298	5.87317	0.000165907	3.43382	3.43382	A up vs B	186.842	4.7516	0.101725	1
26	244921_s_at	815346	---	---	NM_126731	0.000166347	4.12052	7.57878	0.000166347	0.090983	-10.9911	A down vs B	186.59	17.9393	0.384573	1
14389	259284_at	820318	---	---	NM_111978	0.000166468	7.45504	6.37816	0.000166468	2.10947	2.10947	A up vs B	186.521	1.73952	0.0373045	1
16370	261265_at	839223	---	---	NM_102444	0.000166799	5.5842	11.3966	0.000166799	0.0177943	-56.1979	A down vs B	186.333	50.6768	1.08788	1
14785	259680_at	844105	LAX3	LAX3 (LIKE AUX1 3); amino acid transmembrane transporter/ auxin influx transmembrane tr	NM_106418	0.000166871	6.01006	4.82183	0.000166871	2.27873	2.27873	A up vs B	186.292	2.11783	0.0454735	1
2351	247246_at	836583	C/VIF2	C/VIF2 (CELL WALL / VACUOLAR INHIBITOR OF FRUCTOSIDASE 2); enzyme inhibitor/ pectineste	NM_125858	0.000167339	7.75184	4.90075	0.000167339	7.21547	7.21547	A up vs B	186.026	12.1931	0.26218	1
14185	259080_at	819651	WNK1	WNK1 (WITH NO LYSINE (K) 1); kinase/ protein kinase/ protein serine/threonine kinase	NM_001035560 /// NM_001125104 /// NM_111363	0.000167811	8.11576	6.06906	0.000167811	4.13157	4.13157	A up vs B	185.76	6.28342	0.135302	1
4993	249888_s_at	832309 /// 833708	---	---	NM_122153 /// NM_123093 /// NM_203127	0.000168633	5.60292	8.6301	0.000168633	0.122667	-8.15215	A down vs B	185.299	13.7457	0.296726	1
4361	249256_at	834164	---	---	NM_123526	0.000169492	3.68959	5.6913	0.000169492	0.249702	-4.00477	A down vs B	184.82	6.01031	0.130079	1
17919	262814_at	837710	---	---	NM_001084048 /// NM_101038	0.000171487	6.533	8.92516	0.000171487	0.190498	-5.2494	A down vs B	183.722	8.58359	0.186882	1
17615	262510_at	837669	---	---	NM_101000 /// NM_202081 /// NM_202082	0.000172172	4.36877	6.90463	0.000172172	0.172437	-5.79923	A down vs B	183.35	9.64588	0.210437	1
16174	261069_at	837253	ATRABA2B	ATRABA2B (ARABIDOPSIS RAB GTPASE HOMOLOG A2B); GTP binding / GTPase/ protein binding	NM_100615	0.00017394	3.7428	7.10355	0.00017394	0.0973446	-10.2728	A down vs B	182.399	16.942	0.371538	1
4857	249752_at	832538	LSU2	LSU2 (RESPONSE TO LOW SULFUR 2)	NM_122375	0.000175905	6.37859	9.88652	0.000175905	0.0879041	-11.376	A down vs B	181.358	18.4583	0.407113	1
14542	259437_at	839533	---	---	NM_100036 /// NM_179242	0.000176267	6.78147	5.2326	0.000176267	2.92589	2.92589	A up vs B	181.168	3.59853	0.0794516	1
5542	250437_at	830907	AGP4	AGP4 (ARABINOGALACTAN PROTEIN 4)	NM_121081	0.000177491	6.10461	4.85632	0.000177491	2.3756	2.3756	A up vs B	180.531	2.33734	0.0517881	1
10147	255042_at	826549	---	---	NM_117031	0.000177539	5.2319	4.12389	0.000177539	2.15549	2.15549	A up vs B	180.507	1.84156	0.0408086	1
13281	258176_at	821719	---	---	NM_113060	0.000182203	7.29847	5.9189	0.000182203	2.6019	2.6019	A up vs B	178.139	2.85481	0.0641031	1
19094	263989_at	818888	ATMPK20	ATMPK20; MAP kinase	NM_129849	0.000182855	6.90684	5.49802	0.000182855	2.6552	2.6552	A up vs B	177.815	2.97716	0.0669722	1
4013	248908_at	834620	MEE62	MEE62 (maternal effect embryo arrest 62); ATP binding / protein binding / protein kinas	NM_123948	0.000182912	7.4176	4.92293	0.000182912	5.63602	5.63602	A up vs B	177.787	9.33512	0.21003	1
20142	265037_at	839228	ATPHB2	ATPHB2 (PROHIBITIN 2)	NM_100266 /// NM_202026 /// NM_202027	0.000184305	8.02939	9.26134	0.000184305	0.425742	-2.34884	A down vs B	177.101	2.27655	0.0514182	1
21119	266014_s_at	815395	---	---	NM_126759	0.000185572	4.11205	8.70517	0.000185572	0.0414315	-24.1362	A down vs B	176.484	31.6452	0.717239	1
5621	250516_at	830821	---	---	NM_120999	0.0001856	8.24186	6.95782	0.0001856	2.43521	2.43521	A up vs B	176.47	2.47315	0.0560583	1
1240	246135_at	832212	---	---	NM_122096	0.000186664	6.51089	4.15928	0.000186664	5.10392	5.10392	A up vs B	175.957	8.29508	0.188571	1
8542	253437_at	829381	---	---	NM_119398 /// NM_202932	0.000187262	7.19953	5.04591	0.000187262	4.44944	4.44944	A up vs B	175.67	6.95713	0.158413	1
16297	261192_at	840181	ANAC13	ANAC13 (Arabidopsis thaliana NAC domain protein 13); transcription factor	NM_001123929 /// NM_103021	0.000187777	3.96925	5.92126	0.000187777	0.258456	-3.86913	A down vs B	175.425	5.71551	0.130324	1
11176	256071_at	837925	---	---	NM_101234	0.000187846	6.38858	7.772	0.000187846	0.383311	-2.60885	A down vs B	175.392	2.87075	0.0654705	1
50	244945_at	---	---	---	---	0.000188158	4.17633	5.44585	0.000188158	0.414797	-2.41082	A down vs B	175.244	2.41753	0.055181	1
16500	261395_at	844309	---	---	NM_001084380 /// NM_106619	0.000188814	5.80745	4.34641	0.000188814	2.75307	2.75307	A up vs B	174.933	3.20195	0.0732154	1
19895	264790_at	816291	ATHK1	ATHK1 (histidine kinase 1); histidine phosphotransfer kinase/ osmosensor/ protein histi	NM_127335	0.000189464	5.955	4.2392	0.000189464	3.28478	3.28478	A up vs B	174.627	4.41595	0.101151	1
18759	263654_at	839551	---	---	NM_001083985 /// NM_001083986 /// NM_100311	0.000189511	6.2212	5.21474	0.000189511	2.00897	2.00897	A up vs B	174.605	1.51944	0.0348086	1
7021	251916_at	824563	---	---	NM_115256	0.000191669	5.17771	3.90616	0.000191669	2.41422	2.41422	A up vs B	173.601	2.42528	0.0558817	1
6335	251230_at	825450	BGLU8	BGLU8 (BETA GLUCOSIDASE 8); catalytic/ cation binding / hydrolase, hydrolyzing O-glycos	NM_116140	0.000191907	7.04478	5.87651	0.000191907	2.24743	2.24743	A up vs B	173.491	2.04729	0.0472024	1
21023	265918_at	815998	KCS8	KCS8 (3-KETOACYL-COA SYNTHASE 8); acyltransferase/ catalytic/ transferase, transferring	NM_127071	0.000192861	9.59649	7.08463	0.000192861	5.70355	5.70355	A up vs B	173.053	9.46417	0.218758	1
17389	262284_at	843197	---	---	NM_105539	0.000193941	7.97917	6.29355	0.000193941	3.21678	3.21678	A up vs B	172.561	4.26195	0.0987928	1
14868	259763_at	844098	---	---	NM_106411	0.000194272	5.06337	3.6766	0.000194272	2.61492	2.61492	A up vs B	172.412	2.88468	0.0669255	1
5383	250278_at	831126	DiT1	DiT1 (dicarboxylate transporter 1); oxoglutarate:malate antiporter	NM_001125744 /// NM_121289	0.000198515	10.5723	9.54684	0.000198515	2.03563	2.03563	A up vs B	170.523	1.57741	0.0370015	1
3539	248434_at	835218	---	---	NM_124523	0.000198519	4.87879	12.9908	0.000198519	0.00361436	-276.674	A down vs B	170.522	98.7079	2.31543	1
1062	245957_at	832079	---	---	NM_121964	0.000198529	8.18346	7.0939	0.000198529	2.12809	2.12809	A up vs B	170.517	1.78071	0.041772	1
21366	266261_at	817304	---	---	NM_128317	0.000201278	5.44328	9.54427	0.000201278	0.0582742	-17.1603	A down vs B	169.326	25.2273	0.595946	1
10712	255607_at	828207	---	---	NM_116343	0.000203828	7.14203	4.68055	0.000203828	5.50779	5.50779	A up vs B	168.243	9.08828	0.216076	1
13017	257912_at	822136	AFH1	AFH1 (FORMIN HOMOLOGY 1); actin binding / actin filament binding / protein binding	NM_113446	0.00020545	5.37398	4.06275	0.00020545	2.48153	2.48153	A up vs B	167.564	2.57899	0.0615644	1
11173	256068_at	837930	ATE1	ATE1; nucleic acid binding / nucleotide binding	NM_101238	0.000206877	6.78993	9.7553	0.000206877	0.128036	-7.81027	A down vs B	166.974	13.1902	0.315982	1
838	245733_at	843673	---	---	NM_105998 /// NM_202407	0.000207121	5.84235	7.31518	0.000207121	0.360274	-2.77566	A down vs B	166.873	3.25385	0.0779959	1
6005	250900_at	831828	ATB' ALPHA	ATB' ALPHA; protein phosphatase type 2A regulator	NM_120427	0.000209184	7.26392	6.09715	0.000209184	2.24508	2.24508	A up vs B	166.032	2.04203	0.0491961	1
21035	265930_at	816366	emb2444	emb2444 (embryo defective 2444); RNA binding / nucleic acid binding / nucleotide bindin	NM_127407	0.000211885	5.43865	7.8037	0.000211885	0.19411	-5.15171	A down vs B	164.949	8.3902	0.203462	1
7029	251924_at	824540	---	---	NM_115233	0.000213861	9.3098	7.00695	0.000213861	4.93434	4.93434	A up vs B	164.17	7.95473	0.193817	1
4915	249810_at	832457	---	---	NM_122297	0.00021441	8.04974	6.90045	0.00021441	2.21805	2.21805	A up vs B	163.955	1.9813	0.0483376	1
17080	261975_at	842772	---	---	NM_105139	0.000215334	6.16254	4.8984	0.000215334	2.40185	2.40185	A up vs B	163.596	2.3971	0.0586102	1
15132	260027_at	6240620 /// 6240759 /// 839873	CPuORF34	CPuORF34 (Conserved peptide upstream open reading frame 34)	NM_001123914 /// NM_001123915 /// NM_102735 /// NM_202208	0.00021641	6.20314	4.35153	0.00021641	3.60904	3.60904	A up vs B	163.18	5.14273	0.126062	1
3126	248021_at	835751	---	---	NM_001037006 /// NM_125033	0.000216941	5.28196	7.05942	0.000216941	0.291696	-3.42823	A down vs B	162.977	4.73907	0.116313	1
19420	264315_at	843373	---	---	NM_105705	0.000217437	9.32378	6.70718	0.000217437	6.13304	6.13304	A up vs B	162.787	10.2699	0.252353	1
4058	248953_at	6241150 /// 834579	---	---	NM_001125906 /// NM_123911	0.000220421	7.14304	5.84187	0.000220421	2.46428	2.46428	A up vs B	161.658	2.53954	0.0628372	1
7374	252269_at	824120	LSU1	LSU1 (RESPONSE TO LOW SULFUR 1)	NM_114818	0.000221397	4.44555	5.69331	0.000221397	0.421104	-2.37471	A down vs B	161.294	2.33532	0.0579146	1
4321	249216_at	834229	scpl42	scpl42 (serine carboxypeptidase-like 42); serine-type carboxypeptidase	NM_123589	0.000221969	7.3201	6.29911	0.000221969	2.02932	2.02932	A up vs B	161.082	1.56365	0.0388285	1
3687	248582_at	835054	CPHSC70-2EAT SHOCK PROTEIN 70-2	CPHSC70-2EAT SHOCK PROTEIN 70-2 (CHLOROPLAST HEAT SHOCK PROTEIN 70-2); ATP binding / un	NM_124369	0.000222489	9.63701	11.1043	0.000222489	0.361662	-2.76502	A down vs B	160.89	3.2294	0.0802884	1
7448	252343_at	824021	---	---	NM_114720	0.000225035	6.54161	4.8701	0.000225035	3.18548	3.18548	A up vs B	159.958	4.19092	0.1048	1
12437	257332_at	---	---	---	---	0.000225565	3.90991	5.51655	0.000225565	0.328363	-3.04541	A down vs B	159.766	3.87193	0.0969397	1
2174	247069_at	836826	sks17	sks17 (SKU5 Similar 17); copper ion binding / oxidoreductase	NM_126091	0.000225602	6.25396	4.91215	0.000225602	2.53471	2.53471	A up vs B	159.753	2.70072	0.0676224	1
6887	251782_at	824692	HEXO1	HEXO1 (BETA-HEXOSAMINIDASE 1); beta-N-acetylhexosaminidase/ hexosaminidase/ hydrolase,	NM_115384	0.000226855	6.18733	4.91034	0.000226855	2.42332	2.42332	A up vs B	159.302	2.44605	0.0614191	1
14697	259592_at	839688	LTPG1	LTPG1 (GLYCOSYLPHOSPHATIDYLINOSITOL-ANCHORED LIPID PROTEIN TRANSFER 1)	NM_102560	0.000227559	9.7302	8.01271	0.000227559	3.28864	3.28864	A up vs B	159.05	4.42467	0.111277	1
12627	257522_at	820051	---	---	NM_111733	0.000228271	3.80772	5.30442	0.000228271	0.354361	-2.82198	A down vs B	158.797	3.3602	0.0846413	1
7244	252139_at	824269	---	---	NM_114965	0.000228452	7.48403	6.20167	0.000228452	2.43236	2.43236	A up vs B	158.733	2.46666	0.0621587	1
21436	266331_at	814686	RGA1	RGA1 (REPRESSOR OF GA1-3 1); protein binding / transcription factor	NM_126218	0.000228495	7.10904	5.61284	0.000228495	2.82099	2.82099	A up vs B	158.718	3.35793	0.0846267	1
8889	253784_at	828979	PHR1	PHR1 (PHOSPHATE STARVATION RESPONSE 1); transcription factor	NM_119003	0.000229743	6.0636	4.94393	0.000229743	2.17297	2.17297	A up vs B	158.277	1.88048	0.0475239	1
16022	260917_at	839492	---	---	NM_100150	0.000231553	3.78327	5.47841	0.000231553	0.308823	-3.2381	A down vs B	157.644	4.31029	0.109368	1
839	245734_at	843683	---	---	NM_106007	0.000233055	6.58697	9.37058	0.000233055	0.145227	-6.88575	A down vs B	157.124	11.6228	0.295887	1
16940	261835_at	838175	---	---	NM_101472	0.000234003	3.75637	6.96078	0.000234003	0.108487	-9.21773	A down vs B	156.799	15.4024	0.39292	1
20343	265238_s_at	815372	---	---	NM_126746	0.0002375	3.65171	6.06851	0.0002375	0.18727	-5.33988	A down vs B	155.616	8.76143	0.225206	1
2024	246919_at	832620	---	---	NM_122456	0.000238076	10.3664	8.00133	0.000238076	5.15162	5.15162	A up vs B	155.423	8.39003	0.215927	1
13657	258552_at	819886	---	---	NM_111581	0.000238132	7.00167	4.64156	0.000238132	5.13408	5.13408	A up vs B	155.405	8.35514	0.215055	1
2428	247323_at	836538	---	---	NM_001085324 /// NM_125813	0.000239537	6.52935	8.96078	0.000239537	0.185381	-5.39428	A down vs B	154.939	8.86779	0.228937	1
4017	248912_at	834606	---	---	NM_123934	0.000239594	7.90087	5.89519	0.000239594	4.0158	4.0158	A up vs B	154.92	6.03417	0.155801	1
1755	246650_at	833470	---	---	NM_122907	0.000242819	7.21627	5.98883	0.000242819	2.3415	2.3415	A up vs B	153.866	2.25989	0.0587498	1
15851	260746_at	844174	ATGSTU19	ATGSTU19 (GLUTATHIONE S-TRANSFERASE TAU 19); glutathione binding / glutathione transfer	NM_106485	0.000246552	11.6035	12.7609	0.000246552	0.448322	-2.23054	A down vs B	152.671	2.00934	0.052645	1
3938	248833_at	834758	ATBI1	ATBI1 (BAX INHIBITOR 1)	NM_124083	0.000247111	8.54771	11.362	0.000247111	0.142169	-7.0339	A down vs B	152.494	11.8806	0.311635	1
4050	248945_at	834587	---	---	NM_001085250 /// NM_123919	0.000247196	6.8051	5.48362	0.000247196	2.49923	2.49923	A up vs B	152.467	2.61947	0.0687221	1
22178	267073_at	818715	---	---	NM_180015	0.00024905	6.38644	9.78708	0.00024905	0.0946903	-10.5607	A down vs B	151.887	17.3465	0.456829	1
3958	248853_at	834700	BSK2	BSK2 (BR-SIGNALING KINASE 2); ATP binding / binding / kinase/ protein kinase/ protein t	NM_124027	0.000251772	5.72262	7.32977	0.000251772	0.328246	-3.04649	A down vs B	151.045	3.8744	0.102602	1
411	245306_at	827119	ELIP2	ELIP2 (EARLY LIGHT-INDUCIBLE PROTEIN 2); chlorophyll binding	NM_117551	0.000252353	4.69057	6.49857	0.000252353	0.285586	-3.50157	A down vs B	150.868	4.90331	0.130003	1
12242	257137_at	822519	ABCB19	ABCB19; ATPase, coupled to transmembrane movement of substances / auxin efflux transmem	NM_113807	0.00025289	8.23649	6.32867	0.00025289	3.75241	3.75241	A up vs B	150.704	5.45965	0.144911	1
12402	257297_at	822428	---	---	NM_113722	0.000253188	7.60774	4.43423	0.000253188	9.02243	9.02243	A up vs B	150.613	15.1068	0.401208	1
15645	260540_at	818951	---	---	NM_001161101 /// NM_129911	0.000254773	4.178	5.60982	0.000254773	0.370663	-2.69787	A down vs B	150.133	3.07516	0.0819313	1
9468	254363_at	828290	sks4	sks4 (SKU5 Similar 4); copper ion binding / oxidoreductase	NM_118322	0.000254814	7.9485	5.49288	0.000254814	5.48548	5.48548	A up vs B	150.121	9.04509	0.241008	1
4334	249229_at	834214	---	---	NM_123574	0.000256682	7.95366	6.71711	0.000256682	2.35634	2.35634	A up vs B	149.562	2.29357	0.0613411	1
12594	257489_at	837244	---	---	NM_100607	0.00025674	3.77946	5.20376	0.00025674	0.372601	-2.68384	A down vs B	149.545	3.04294	0.0813921	1
5595	250490_at	830836	---	---	NM_121013	0.00025797	6.26239	4.55964	0.00025797	3.25522	3.25522	A up vs B	149.18	4.34906	0.116613	1
22367	267262_at	816830	SNG1	SNG1 (SINAPOYLGLUCOSE 1); serine-type carboxypeptidase/ sinapoylglucose-malate O-sinapo	NM_001161057 /// NM_127864 /// NM_179703 /// NM_179704 /// NM_179705 /// NM_201787	0.00025966	10.2906	8.9564	0.00025966	2.52135	2.52135	A up vs B	148.683	2.67013	0.0718343	1
9925	254820_s_at	826863 /// 826864	---	---	NM_117321 /// NM_117322	0.000260521	7.51103	5.53999	0.000260521	3.92049	3.92049	A up vs B	148.431	5.82747	0.157042	1
707	245602_at	827068	---	---	NM_001036557 /// NM_117504	0.000263827	8.84355	11.711	0.000263827	0.137026	-7.29787	A down vs B	147.477	12.3336	0.334522	1
4498	249393_at	834015	AtRLP54	AtRLP54 (Receptor Like Protein 54); kinase/ protein binding	NM_123381	0.000270123	7.62971	5.43666	0.000270123	4.57271	4.57271	A up vs B	145.71	7.2142	0.198043	1
19919	264814_at	816300	SDG37	SDG37; zinc ion binding	NM_179638	0.000271042	4.67153	7.5544	0.000271042	0.135572	-7.37617	A down vs B	145.457	12.4664	0.342822	1
14270	259165_at	6241489 /// 821138	ATHB-1	ATHB-1 (ARABIDOPSIS THALIANA HOMEOBOX 1); DNA binding / protein homodimerization/ seque	NM_001125077 /// NM_111013	0.00027264	8.69654	7.14621	0.00027264	2.92884	2.92884	A up vs B	145.02	3.60528	0.0994423	1
9951	254846_at	826789	PLDGAMMA2	PLDGAMMA2; phospholipase D	NM_117252 /// NM_179208	0.000280179	4.67252	5.89803	0.000280179	0.427645	-2.33839	A down vs B	143.011	2.25283	0.0630114	1
12762	257657_at	820522	---	---	NM_112168	0.000280666	6.31777	7.5832	0.000280666	0.415975	-2.40399	A down vs B	142.884	2.40198	0.0672428	1
7995	252890_at	830095	BRI1	BRI1 (BRASSINOSTEROID INSENSITIVE 1); kinase/ protein binding / protein heterodimerizat	NM_120100	0.000281355	8.09517	6.62713	0.000281355	2.76645	2.76645	A up vs B	142.704	3.2327	0.0906126	1
8883	253778_at	828965	---	---	NM_001084989 /// NM_118990	0.000287163	6.58206	9.70155	0.000287163	0.115064	-8.69079	A down vs B	141.22	14.5968	0.413448	1
15260	260155_at	841720	---	---	NM_104164 /// NM_104165	0.000288859	8.72945	11.7122	0.000288859	0.126501	-7.90506	A down vs B	140.795	13.3454	0.379144	1
21953	266848_at	817136	---	---	NM_128155	0.000289455	6.55149	8.1159	0.000289455	0.338115	-2.95757	A down vs B	140.647	3.67109	0.104406	1
1364	246259_at	840073	---	---	NM_102920 /// NM_202218	0.000290154	5.93539	4.88014	0.000290154	2.07809	2.07809	A up vs B	140.473	1.67034	0.0475633	1
4345	249240_at	834227	---	---	NM_123587	0.000290817	6.03377	7.89311	0.000290817	0.275603	-3.6284	A down vs B	140.309	5.18569	0.147836	1
9996	254891_at	826779	SAY1	SAY1	NM_117243	0.000291358	5.72932	8.11807	0.000291358	0.190948	-5.23702	A down vs B	140.176	8.55917	0.244241	1
15586	260481_at	837639	ATFD1	ATFD1 (FERREDOXIN 1); 2 iron, 2 sulfur cluster binding / electron carrier/ iron-sulfur	NM_100971	0.000291973	11.0581	12.4731	0.000291973	0.375018	-2.66654	A down vs B	140.025	3.0032	0.0857904	1
20334	265229_s_at	815376	---	---	NM_126748	0.000292133	3.50957	6.64684	0.000292133	0.113655	-8.79856	A down vs B	139.985	14.7637	0.421863	1
8724	253619_at	829169	---	---	NM_119192	0.000296025	4.78271	6.10881	0.000296025	0.398847	-2.50723	A down vs B	139.04	2.63779	0.0758856	1
6995	251890_at	824589	SCR	SCR (SCARECROW); protein binding / protein homodimerization/ sequence-specific DNA bind	NM_115282	0.000296294	6.07297	4.31513	0.000296294	3.38191	3.38191	A up vs B	138.976	4.63499	0.133405	1
7050	251945_at	824520	UXS1	UXS1 (UDP-GLUCURONIC ACID DECARBOXYLASE 1); UDP-glucuronate decarboxylase/ catalytic	NM_001084808 /// NM_115212 /// NM_180363	0.000297485	6.52928	5.3413	0.000297485	2.27834	2.27834	A up vs B	138.691	2.11694	0.0610552	1
3007	247902_at	835841	AHA3	AHA3; ATPase/ hydrogen-exporting ATPase, phosphorylative mechanism	NM_125118	0.00029751	8.29997	6.85322	0.00029751	2.72593	2.72593	A up vs B	138.684	3.13962	0.0905544	1
3150	248045_at	835701	HSP81-2	HSP81-2 (HEAT SHOCK PROTEIN 81-2); ATP binding	NM_124985	0.000299349	9.59487	13.0557	0.000299349	0.0908236	-11.0104	A down vs B	138.248	17.9656	0.519808	1
11342	256237_at	820441	DRT100	DRT100 (DNA-DAMAGE REPAIR/TOLERATION 100); nucleotide binding / protein binding	NM_112096	0.000301028	7.41849	4.36794	0.000301028	8.28526	8.28526	A up vs B	137.852	13.9588	0.405035	1
16539	261434_at	837278	---	---	NM_100638	0.000301811	6.29677	4.75343	0.000301811	2.91468	2.91468	A up vs B	137.669	3.57284	0.103809	1
3939	248834_at	834755	---	---	NM_124080	0.000302051	4.97343	6.28797	0.000302051	0.402056	-2.48722	A down vs B	137.613	2.59199	0.0753414	1
4356	249251_at	834205	---	---	NM_001161286 /// NM_123565	0.000303393	6.46752	5.12797	0.000303393	2.53071	2.53071	A up vs B	137.301	2.69157	0.0784136	1
17914	262809_at	837716	ATSS3	ATSS3 (starch synthase 3); starch synthase/ transferase, transferring glycosyl groups	NM_101044	0.000305536	6.37226	5.32164	0.000305536	2.07141	2.07141	A up vs B	136.807	1.65569	0.0484096	1
630	245525_at	827275	---	---	NM_117685	0.000309379	8.32151	9.81388	0.000309379	0.355429	-2.8135	A down vs B	135.934	3.34073	0.0983047	1
10437	255332_at	825754	---	---	NM_116672 /// NM_178965 /// NM_178966	0.00030981	9.03658	7.16815	0.00030981	3.65135	3.65135	A up vs B	135.837	5.23655	0.154201	1
222	245117_at	818754	ACA4	ACA4 (AUTO-INHIBITED CA(2+)-ATPASE, ISOFORM 4); calcium-transporting ATPase/ calmodulin	NM_129719	0.000310344	9.12049	7.49791	0.000310344	3.07927	3.07927	A up vs B	135.717	3.94919	0.116395	1
28	244923_s_at	815346	---	---	NM_126731	0.00031221	5.02476	6.49486	0.00031221	0.360958	-2.77041	A down vs B	135.301	3.24178	0.0958389	1
20817	265712_s_at	814862 /// 820354	---	---	NM_112014 /// NM_126384	0.000312674	7.62456	6.59176	0.000312674	2.046	2.046	A up vs B	135.198	1.60003	0.0473387	1
14969	259864_at	843611	---	---	NM_105938	0.000314527	5.18241	6.67816	0.000314527	0.354596	-2.82011	A down vs B	134.79	3.35591	0.0995896	1
18986	263881_at	816718	---	---	NM_127751	0.00031467	3.54792	5.43885	0.00031467	0.269632	-3.70876	A down vs B	134.758	5.36345	0.159202	1
6422	251317_at	825322	---	---	NM_116014 /// NM_202744	0.000315298	4.72629	3.27022	0.000315298	2.7436	2.7436	A up vs B	134.621	3.18022	0.0944943	1
15606	260501_at	818776	---	---	NM_129741	0.000319676	5.50098	4.47788	0.000319676	2.03227	2.03227	A up vs B	133.673	1.57008	0.0469829	1
15472	260367_at	843312	---	---	NM_105644	0.000320577	5.85394	3.58586	0.000320577	4.81683	4.81683	A up vs B	133.48	7.71631	0.231235	1
2583	247478_at	836357	---	---	NM_125630	0.000322147	10.3893	8.32334	0.000322147	4.18706	4.18706	A up vs B	133.146	6.40216	0.192334	1
10847	255742_at	839143	TEM1	TEM1 (TEMPRANILLO 1); transcription factor	NM_102367	0.000327767	7.52263	5.23327	0.000327767	4.88839	4.88839	A up vs B	131.971	7.86174	0.238286	1
19309	264204_at	838877	SUC2	SUC2 (SUCROSE-PROTON SYMPORTER 2); carbohydrate transmembrane transporter/ sucrose tran	NM_102118	0.000329619	8.63793	6.92073	0.000329619	3.28796	3.28796	A up vs B	131.591	4.42314	0.134451	1
4952	249847_at	832385	SCPL34	SCPL34; serine-type carboxypeptidase	NM_001085146 /// NM_001085147 /// NM_122227 /// NM_180731	0.000329832	6.67735	5.37535	0.000329832	2.4657	2.4657	A up vs B	131.547	2.5428	0.0773199	1
13474	258369_at	820651	ATPME3	ATPME3; pectinesterase	NM_112289	0.000330007	9.65493	7.96714	0.000330007	3.22163	3.22163	A up vs B	131.511	4.27295	0.129964	1
14248	259143_at	820181	---	---	NM_111854	0.000332075	5.03264	3.84794	0.000332075	2.27315	2.27315	A up vs B	131.091	2.10525	0.0642378	1
14208	259103_at	820341	---	---	NM_112001	0.000336432	4.66712	6.62176	0.000336432	0.257986	-3.87618	A down vs B	130.218	5.73089	0.17604	1
17368	262263_at	843432	PIN3	PIN3 (PIN-FORMED 3); auxin:hydrogen symporter/ transporter	NM_105762	0.000337838	7.2456	5.18206	0.000337838	4.18009	4.18009	A up vs B	129.94	6.38726	0.196622	1
19808	264703_at	843333	PP2A	PP2A (SERINE/THREONINE PROTEIN PHOSPHATASE 2A); protein serine/threonine phosphatase	NM_105665	0.00034287	7.07565	5.84558	0.00034287	2.34579	2.34579	A up vs B	128.958	2.26963	0.0703988	1
204	245099_at	818680	RHC1A	RHC1A; protein binding / zinc ion binding	NM_129646 /// NM_201922 /// NM_201923	0.000342904	6.24088	8.26415	0.000342904	0.246001	-4.06502	A down vs B	128.952	6.1404	0.190471	1
2086	246981_at	830363	---	---	NM_120566	0.000342928	4.54046	6.85486	0.000342928	0.201046	-4.97398	A down vs B	128.947	8.03467	0.24924	1
11390	256285_at	820430	---	---	NM_112086	0.000342964	3.56505	5.52208	0.000342964	0.257558	-3.88262	A down vs B	128.94	5.74495	0.178221	1
9820	254715_at	826988	---	---	NM_117429	0.000343203	6.06011	7.44727	0.000343203	0.382316	-2.61564	A down vs B	128.894	2.88633	0.0895722	1
4228	249123_at	834398	KCS20	KCS20 (3-KETOACYL-COA SYNTHASE 20); fatty acid elongase	NM_123743	0.000343821	7.254	4.8322	0.000343821	5.35842	5.35842	A up vs B	128.775	8.79772	0.273274	1
15601	260496_at	818768	---	---	NM_001036449 /// NM_180023	0.000344571	5.50415	4.23643	0.000344571	2.40781	2.40781	A up vs B	128.631	2.41067	0.0749636	1
19627	264522_at	837540	---	---	NM_100879	0.000345642	4.11975	6.61399	0.000345642	0.177483	-5.63433	A down vs B	128.427	9.33188	0.290653	1
9690	254585_at	827691	---	---	NM_118070	0.000348768	6.70638	5.68967	0.000348768	2.0233	2.0233	A up vs B	127.835	1.55055	0.0485172	1
14893	259788_at	839844	---	---	NM_102707	0.000355099	10.6445	8.77727	0.000355099	3.6482	3.6482	A up vs B	126.66	5.22957	0.165152	1
19470	264365_s_at	838517 /// 838532	---	---	NM_100204 /// NM_100205	0.000355519	9.01479	7.02763	0.000355519	3.96455	3.96455	A up vs B	126.584	5.92318	0.187171	1
1319	246214_at	6240789 /// 829853	HSF4	HSF4 (HEAT SHOCK FACTOR 4); DNA binding / transcription factor/ transcription repressor	NM_001125657 /// NM_119862	0.000356794	6.21258	11.6552	0.000356794	0.0229935	-43.4905	A down vs B	126.351	44.4333	1.40666	1
15986	260881_at	838756	---	---	NM_102004	0.000357929	4.32076	9.53039	0.000357929	0.0270237	-37.0045	A down vs B	126.146	40.7104	1.2909	1
13605	258500_at	6241331 /// 821214	CPuORF9	CPuORF9 (Conserved peptide upstream open reading frame 9)	NM_001084624 /// NM_001125085 /// NM_001161113 /// NM_111114	0.000359306	11.526	10.3286	0.000359306	2.2933	2.2933	A up vs B	125.897	2.15075	0.0683334	1
21224	266119_at	814741	LCR69	LCR69 (LOW-MOLECULAR-WEIGHT CYSTEINE-RICH 69); peptidase inhibitor	NM_126271	0.000364461	12.3905	10.998	0.000364461	2.62526	2.62526	A up vs B	124.98	2.90842	0.0930843	1
12429	257324_at	---	---	---	---	0.000368831	4.54776	7.61232	0.000368831	0.119529	-8.36616	A down vs B	124.218	14.0873	0.453634	1
5441	250336_at	831044	---	---	NM_121210	0.000369048	6.72614	5.56376	0.000369048	2.23825	2.23825	A up vs B	124.18	2.02666	0.0652812	1
22061	266956_at	818014	---	---	NM_129003	0.000369877	6.76093	4.58047	0.000369877	4.53298	4.53298	A up vs B	124.037	7.13161	0.229983	1
14142	259037_at	820091	---	---	NM_001084657 /// NM_001161128 /// NM_111769	0.000371784	5.09169	12.1685	0.000371784	0.00740725	-135.003	A down vs B	123.71	75.1226	2.42898	1
4279	249174_at	834301	---	---	NM_001036921 /// NM_123655 /// NM_180790	0.000374275	8.36113	7.10023	0.000374275	2.39646	2.39646	A up vs B	123.287	2.38483	0.077375	1
16787	261682_at	841136	---	---	NM_103627	0.000374757	5.98215	4.81264	0.000374757	2.24937	2.24937	A up vs B	123.205	2.05166	0.0666094	1
15905	260800_at	844160	TSD2	TSD2 (TUMOROUS SHOOT DEVELOPMENT 2); methyltransferase	NM_001161003 /// NM_106474	0.000375295	7.69574	6.10388	0.000375295	3.01438	3.01438	A up vs B	123.115	3.80104	0.123496	1
14876	259771_at	839823	---	---	NM_001036032 /// NM_102687	0.000377715	9.2739	10.416	0.000377715	0.453097	-2.20703	A down vs B	122.709	1.95661	0.0637806	1
20547	265442_at	816628	---	---	NM_127664	0.000380451	5.47962	7.88109	0.000380451	0.189272	-5.28341	A down vs B	122.255	8.65059	0.283034	1
6330	251225_at	825440	GATL7	GATL7 (Galacturonosyltransferase-like 7); polygalacturonate 4-alpha-galacturonosyltrans	NM_116131	0.000381344	6.71639	4.8543	0.000381344	3.63536	3.63536	A up vs B	122.108	5.20111	0.170377	1
19352	264247_at	842311	---	---	NM_104706	0.000382409	7.04705	5.93679	0.000382409	2.15886	2.15886	A up vs B	121.933	1.84904	0.0606577	1
12015	256910_at	821994	---	---	NM_001125215 /// NM_113313	0.000385047	5.59472	3.72378	0.000385047	3.65769	3.65769	A up vs B	121.503	5.25058	0.172854	1
1672	246567_at	831347	GMII	GMII (GOLGI ALPHA-MANNOSIDASE II); alpha-mannosidase	NM_121499	0.000385253	5.69387	4.43128	0.000385253	2.39926	2.39926	A up vs B	121.47	2.39121	0.0787423	1
6337	251232_at	825453	---	---	NM_116143	0.000385521	4.10323	5.16255	0.000385521	0.479858	-2.08395	A down vs B	121.427	1.68324	0.0554488	1
19897	264792_at	837384	---	---	NM_100735	0.000386239	5.53959	4.53279	0.000386239	2.00945	2.00945	A up vs B	121.311	1.52047	0.0501346	1
311	245206_at	831104	DGS1	DGS1 (DGD1 SUPPRESSOR 1)	NM_121267	0.000387251	4.95695	6.42736	0.000387251	0.360881	-2.771	A down vs B	121.148	3.24314	0.10708	1
22343	267238_at	819019	---	---	NM_129976	0.000388557	5.49234	9.41443	0.000388557	0.0659681	-15.1588	A down vs B	120.938	23.0742	0.763172	1
320	245215_at	843109	ATFXG1	ATFXG1 (alpha-fucosidase 1); alpha-L-fucosidase/ carboxylesterase	NM_105451	0.000388671	6.74189	4.95463	0.000388671	3.45158	3.45158	A up vs B	120.92	4.79144	0.158499	1
14158	259053_at	821284	---	---	NM_111203	0.000389408	5.05816	7.38076	0.000389408	0.199907	-5.00234	A down vs B	120.802	8.09172	0.267932	1
15432	260327_at	842687	---	---	NM_105059	0.000390441	6.26159	7.92556	0.000390441	0.31557	-3.16887	A down vs B	120.638	4.15319	0.137707	1
1009	245904_at	830979	ATSPS2F	ATSPS2F (SUCROSE PHOSPHATE SYNTHASE 2F); sucrose-phosphate synthase	NM_121149	0.000390718	4.76484	5.94525	0.000390718	0.441226	-2.26641	A down vs B	120.594	2.09006	0.0693252	1
20062	264957_at	844036	SKP2B	SKP2B; ubiquitin-protein ligase	NM_106351	0.000395928	5.2516	8.5326	0.000395928	0.102878	-9.72027	A down vs B	119.776	16.1474	0.539252	1
7479	252374_at	823965	ARR5	ARR5 (ARABIDOPSIS RESPONSE REGULATOR 5); transcription regulator/ two-component respons	NM_114679	0.000400744	4.92407	3.73405	0.000400744	2.28157	2.28157	A up vs B	119.034	2.12425	0.0713827	1
5840	250735_at	830516	---	---	NM_120711 /// NM_203011	0.000403299	5.80189	7.97401	0.000403299	0.221883	-4.50688	A down vs B	118.646	7.07721	0.238599	1
5529	250424_at	830920	GTE2	GTE2 (Global transcription factor group E 2); DNA binding	NM_121093	0.000404749	7.85838	9.97998	0.000404749	0.229793	-4.35174	A down vs B	118.427	6.75174	0.228047	1
9920	254815_at	826851	SKU5	SKU5; copper ion binding / oxidoreductase	NM_117312	0.000406303	9.46906	7.96234	0.000406303	2.84162	2.84162	A up vs B	118.194	3.40527	0.115243	1
14373	259268_at	821257	---	---	NM_110972	0.000406478	3.67381	5.98958	0.000406478	0.200855	-4.97871	A down vs B	118.168	8.0442	0.272297	1
10116	255011_at	826595	CYTC-2	CYTC-2 (cytochrome c-2); electron carrier/ heme binding / iron ion binding	NM_117072	0.000406563	6.89754	9.80719	0.000406563	0.133078	-7.51439	A down vs B	118.156	12.6991	0.429913	1
21405	266300_at	814670	PIN4	PIN4 (PIN-FORMED 4); auxin:hydrogen symporter/ transporter	NM_126203 /// NM_179592	0.000408614	7.59081	6.19968	0.000408614	2.62284	2.62284	A up vs B	117.85	2.90286	0.0985271	1
9458	254353_s_at	5008155 /// 828330	---	---	NM_001084957 /// NM_118361	0.000411798	5.81439	7.64309	0.000411798	0.281518	-3.55217	A down vs B	117.381	5.01623	0.170938	1
12425	257320_at	815342	---	---	NM_147269	0.000412111	3.5997	6.23173	0.000412111	0.161316	-6.199	A down vs B	117.335	10.3914	0.354247	1
1393	246288_at	840075	---	---	NM_102922 /// NM_179405 /// NM_202220	0.000414521	7.00769	5.49802	0.000414521	2.84744	2.84744	A up vs B	116.984	3.41863	0.116892	1
19806	264701_at	843352	---	---	NM_105684	0.00041917	8.53946	6.59045	0.00041917	3.8611	3.8611	A up vs B	116.315	5.69798	0.19595	1
17833	262728_at	843915	CLV1	CLV1 (CLAVATA 1); ATP binding / kinase/ protein serine/threonine kinase/ receptor signa	NM_106232	0.000423177	8.06245	5.46119	0.000423177	6.06817	6.06817	A up vs B	115.747	10.1498	0.350759	1
13165	258060_at	822200	ATB' DELTA	ATB' DELTA; protein phosphatase type 2A regulator	NM_113507	0.000424323	7.21213	5.44387	0.000424323	3.40642	3.40642	A up vs B	115.586	4.6901	0.162307	1
2431	247326_at	836532	---	---	NM_125807	0.000427929	5.8955	4.00569	0.000427929	3.70588	3.70588	A up vs B	115.084	5.35712	0.186198	1
20073	264968_at	843057	---	---	NM_105404 /// NM_179525	0.000431608	5.99512	12.5433	0.000431608	0.0106857	-93.5831	A down vs B	114.578	64.3179	2.24538	1
14857	259752_at	843444	LPR2	LPR2 (Low Phosphate Root2); copper ion binding / oxidoreductase	NM_105773	0.000435745	7.33795	6.16328	0.000435745	2.25742	2.25742	A up vs B	114.017	2.0698	0.0726135	1
10957	255852_at	843015	SVL2	SVL2 (SHV3-LIKE 2); glycerophosphodiester phosphodiesterase/ kinase	NM_105368	0.000437431	7.98749	5.7194	0.000437431	4.81687	4.81687	A up vs B	113.791	7.71638	0.271247	1
7816	252711_at	823481	---	---	NM_001035726 /// NM_114240	0.000443556	9.38898	7.87427	0.000443556	2.85741	2.85741	A up vs B	112.98	3.44151	0.121845	1
20005	264900_at	838916	PIN7	PIN7 (PIN-FORMED 7); auxin efflux transmembrane transporter/ auxin:hydrogen symporter/	NM_001084115 /// NM_102156 /// NM_179369	0.000448485	7.0319	5.06653	0.000448485	3.90513	3.90513	A up vs B	112.339	5.79403	0.206305	1
16574	261469_at	839730	AtRLP4	AtRLP4 (Receptor Like Protein 4); protein binding	NM_102600	0.00044939	7.04779	5.67235	0.00044939	2.59447	2.59447	A up vs B	112.222	2.83775	0.101148	1
19688	264583_at	839292	---	---	NM_001083993 /// NM_100395	0.000450295	4.24559	5.97203	0.000450295	0.302196	-3.30911	A down vs B	112.106	4.4709	0.159524	1
21825	266720_s_at	819279 /// 819292	APRR9	APRR9 (ARABIDOPSIS PSEUDO-RESPONSE REGULATOR 9); protein binding / transcription regula	NM_130232 /// NM_130245 /// NM_201974	0.000454198	3.47967	5.46326	0.000454198	0.252861	-3.95474	A down vs B	111.609	5.90191	0.211521	1
10238	255133_at	826386	---	---	NM_001036517 /// NM_116901	0.000454324	4.88082	6.08103	0.000454324	0.435211	-2.29774	A down vs B	111.593	2.16077	0.0774515	1
22724	267619_at	817214	---	---	NM_128230	0.000455028	7.17699	5.59595	0.000455028	2.99186	2.99186	A up vs B	111.504	3.74955	0.134508	1
16187	261082_at	837248	---	---	NM_100610	0.000457968	6.0723	8.22448	0.000457968	0.224972	-4.44499	A down vs B	111.135	6.94782	0.250067	1
4682	249577_at	833749	---	---	NM_123130	0.000458326	4.59606	5.8529	0.000458326	0.418459	-2.38972	A down vs B	111.09	2.36947	0.0853168	1
15152	260047_at	843709	---	---	NM_106033	0.00046115	5.19065	6.32168	0.00046115	0.456591	-2.19014	A down vs B	110.74	1.91883	0.0693096	1
1868	246763_at	832773	NHX1	NHX1 (NA+/H+ EXCHANGER); protein binding / sodium ion transmembrane transporter/ sodium	NM_122597	0.000466423	7.6116	6.47807	0.000466423	2.19394	2.19394	A up vs B	110.093	1.92731	0.0700247	1
11230	256125_at	838405	ATLP-1	ATLP-1	NM_001035987 /// NM_101683	0.000467889	7.46134	5.74692	0.000467889	3.28166	3.28166	A up vs B	109.915	4.40888	0.160447	1
14765	259660_at	841970	---	---	NM_104400	0.000473282	8.86758	7.01148	0.000473282	3.62028	3.62028	A up vs B	109.268	5.16766	0.189173	1
3849	248744_at	834878	---	---	NM_124200	0.000474376	7.12102	8.3319	0.000474376	0.432006	-2.31478	A down vs B	109.138	2.19933	0.080607	1
742	245637_at	839105	---	---	NM_102332	0.000474572	7.95074	6.41863	0.000474572	2.89208	2.89208	A up vs B	109.115	3.52104	0.129076	1
21961	266856_at	817232	PDR4	PDR4 (PLEIOTROPIC DRUG RESISTANCE 4); ATPase, coupled to transmembrane movement of subs	NM_128248	0.000480672	7.90201	6.51352	0.000480672	2.61805	2.61805	A up vs B	108.399	2.89187	0.106711	1
10564	255459_at	828148	UBQ14	UBQ14; protein binding	NM_001125450 /// NM_116523 /// NM_178960 /// NM_178961	0.000482755	10.4945	12.47	0.000482755	0.254274	-3.93277	A down vs B	108.158	5.85416	0.216504	1
7186	252081_at	824354	HSFA7A	AT-HSFA7A; DNA binding / transcription factor	NM_115050	0.000483514	4.93931	11.5404	0.000483514	0.0103006	-97.0821	A down vs B	108.071	65.3625	2.41925	1
19369	264264_at	837446	---	---	NM_100795	0.000490806	5.47036	4.30208	0.000490806	2.24744	2.24744	A up vs B	107.24	2.04732	0.076364	1
15063	259958_at	841811	SRF6	SRF6 (STRUBBELIG-RECEPTOR FAMILY 6); ATP binding / protein binding / protein kinase/ pr	NM_001084247 /// NM_104251	0.000494426	6.91934	8.57743	0.000494426	0.316858	-3.15599	A down vs B	106.835	4.12391	0.154403	1
15949	260844_at	839800	PEX7	PEX7; peroxisome matrix targeting signal-2 binding / protein binding	NM_102666	0.000494739	6.40271	8.0374	0.000494739	0.322038	-3.10522	A down vs B	106.8	4.00835	0.150126	1
732	245627_at	842114	AtGolS2	AtGolS2 (Arabidopsis thaliana galactinol synthase 2); transferase, transferring glycosy	NM_104537	0.000495179	4.12002	8.05937	0.000495179	0.0651833	-15.3414	A down vs B	106.751	23.2778	0.872228	1
21407	266302_at	817247	EIL1	EIL1 (ETHYLENE-INSENSITIVE3-LIKE 1); transcription factor/ transcription regulator	NM_128263	0.000504021	8.00627	6.75546	0.000504021	2.37976	2.37976	A up vs B	105.781	2.3468	0.0887419	1
11652	256547_at	820713	---	---	NM_112345 /// NM_112346	0.000504956	8.82726	7.17075	0.000504956	3.15252	3.15252	A up vs B	105.68	4.11602	0.155792	1
16186	261081_at	837246	---	---	NM_100609 /// NM_179274	0.000505195	7.9271	12.9284	0.000505195	0.0312216	-32.0291	A down vs B	105.654	37.5197	1.42047	1
332	245227_s_at	837361	---	---	NM_100714	0.000507568	4.2887	5.5457	0.000507568	0.418414	-2.38998	A down vs B	105.399	2.37006	0.089946	1
5179	250074_at	831596	---	---	NM_121737 /// NM_180506	0.000508531	7.40613	9.3873	0.000508531	0.253284	-3.94814	A down vs B	105.296	5.88758	0.223658	1
5538	250433_at	830904	---	---	NM_121078	0.000509274	8.09891	7.03778	0.000509274	2.08657	2.08657	A up vs B	105.217	1.689	0.0642102	1
2356	247251_at	836595	CESA6	CESA6 (CELLULOSE SYNTHASE 6); cellulose synthase/ transferase, transferring glycosyl gr	NM_125870	0.000509672	8.84944	7.62755	0.000509672	2.33253	2.33253	A up vs B	105.175	2.23954	0.0851741	1
3088	247983_at	835764	PFK7	PFK7 (PHOSPHOFRUCTOKINASE 7); 6-phosphofructokinase	NM_125046	0.0005119	6.56131	8.77121	0.0005119	0.216149	-4.62644	A down vs B	104.938	7.3255	0.279231	1
6017	250912_at	831733	HD2C	HD2C (HISTONE DEACETYLASE 2C); histone deacetylase/ nucleic acid binding / transcriptio	NM_120455	0.000512072	7.40726	8.74451	0.000512072	0.395775	-2.52669	A down vs B	104.92	2.68235	0.102263	1
16703	261598_at	841398	---	---	NM_103862	0.000512776	7.92748	6.44509	0.000512776	2.79411	2.79411	A up vs B	104.846	3.29621	0.125755	1
20340	265235_s_at	815393	---	---	NM_126757	0.000516272	3.91022	6.26315	0.000516272	0.195748	-5.10861	A down vs B	104.479	8.30442	0.317937	1
11127	256022_at	842205	AAP1	AAP1 (AMINO ACID PERMEASE 1); amino acid transmembrane transporter/ neutral amino acid	NM_104616	0.000520225	6.58055	5.17992	0.000520225	2.64016	2.64016	A up vs B	104.069	2.94263	0.113104	1
3532	248427_at	835249	ATSBT1.3	ATSBT1.3 (ARABIDOPSIS THALIANA SUBTILASE 1.3); identical protein binding / serine-type	NM_124554	0.000523494	8.5218	7.09922	0.000523494	2.68065	2.68065	A up vs B	103.733	3.03561	0.117055	1
14786	259681_at	844112	NIA1	NIA1 (NITRATE REDUCTASE 1); nitrate reductase	NM_106425	0.00052436	11.1919	9.68566	0.00052436	2.84069	2.84069	A up vs B	103.644	3.40315	0.13134	1
16859	261754_at	843945	AMY2	AMY2 (ALPHA-AMYLASE-LIKE 2); alpha-amylase/ calcium ion binding / catalytic/ cation bin	NM_106262	0.000526498	4.71934	6.05726	0.000526498	0.395591	-2.52786	A down vs B	103.427	2.68504	0.103843	1
12245	257140_at	822525	MYB30	MYB30 (MYB DOMAIN PROTEIN 30); DNA binding / transcription factor	NM_113812	0.00052726	5.98789	4.31482	0.00052726	3.18894	3.18894	A up vs B	103.35	4.19878	0.162508	1
6199	251094_at	830568	---	---	NM_120213	0.000533582	8.74595	9.92442	0.000533582	0.44182	-2.26336	A down vs B	102.716	2.08318	0.0811241	1
29	244924_at	---	---	---	---	0.000534281	4.00888	5.08727	0.000534281	0.473555	-2.11169	A down vs B	102.647	1.74441	0.0679773	1
19120	264015_at	816650	XCT	XCT (XAP5 CIRCADIAN TIMEKEEPER)	NM_127685	0.000536011	4.87835	5.95898	0.000536011	0.472821	-2.11497	A down vs B	102.475	1.75166	0.0683737	1
2297	247192_at	836661	---	---	NM_125934	0.000536951	9.26929	8.1624	0.000536951	2.1538	2.1538	A up vs B	102.383	1.8378	0.071801	1
19056	263951_at	818169	NHL12	NHL12	NM_129155	0.000538028	6.00916	3.67779	0.000538028	5.03283	5.03283	A up vs B	102.277	8.15293	0.318857	1
10699	255594_at	828127	ATABC1	ATABC1 (ARABIDOPSIS THALIANA ABC TRANSPORTER 1); transporter	NM_116396	0.00053836	5.93779	6.98337	0.00053836	0.484451	-2.06419	A down vs B	102.244	1.63985	0.0641542	1
7169	252064_at	824315	---	---	NM_115011	0.000538734	6.94941	8.7692	0.000538734	0.283262	-3.53031	A down vs B	102.208	4.96747	0.194407	1
18354	263249_at	817694	ADS2	ADS2 (16:0Delta9 Arabidopsis desaturase 2); oxidoreductase	NM_128693	0.000538774	9.76977	8.15425	0.000538774	3.06421	3.06421	A up vs B	102.204	3.91483	0.153217	1
20166	265061_at	842460	---	---	NM_104846 /// NM_202336	0.00053923	3.64962	4.69604	0.00053923	0.484171	-2.06539	A down vs B	102.159	1.64247	0.0643102	1
16623	261518_at	843498	---	---	NM_105826	0.00053958	9.83496	8.31014	0.00053958	2.87751	2.87751	A up vs B	102.125	3.48763	0.136602	1
18587	263482_at	814924	---	---	NM_126435	0.000540754	6.46109	5.35921	0.000540754	2.14634	2.14634	A up vs B	102.01	1.82121	0.0714129	1
14114	259009_at	820082	PYK10	PYK10; beta-glucosidase/ copper ion binding / fucosidase/ hydrolase, hydrolyzing O-glyc	NM_111760	0.000541837	11.3813	9.9317	0.000541837	2.73141	2.73141	A up vs B	101.905	3.15222	0.123732	1
14119	259014_at	819920	---	---	NM_148696	0.000542074	6.94728	4.62497	0.000542074	5.00131	5.00131	A up vs B	101.882	8.08965	0.317608	1
14186	259081_at	819665	NHX2	NHX2 (SODIUM HYDROGEN EXCHANGER 2); sodium ion transmembrane transporter/ sodium:hydrog	NM_001084641 /// NM_111375	0.000542127	5.71465	8.14279	0.000542127	0.185804	-5.38201	A down vs B	101.877	8.84383	0.347236	1
14965	259860_at	844403	---	---	NM_001084389 /// NM_106712	0.000542923	6.9325	5.77463	0.000542923	2.23128	2.23128	A up vs B	101.8	2.01099	0.0790176	1
2599	247494_at	836301	CNX1	calnexin 1 (CNX1)	NM_125573	0.00054319	9.19589	11.0302	0.00054319	0.280428	-3.56598	A down vs B	101.774	5.04697	0.19836	1
12919	257814_at	822102	AtFaTA	AtFaTA (Arabidopsis FatA acyl-ACP thioesterase); acyl carrier/ acyl-[acyl-carrier-prote	NM_113415	0.000544377	4.69444	5.9972	0.000544377	0.405348	-2.46702	A down vs B	101.659	2.54581	0.10017	1
14075	258970_at	820205	scpl49	scpl49 (serine carboxypeptidase-like 49); serine-type carboxypeptidase	NM_111876	0.000545611	8.96146	7.23939	0.000545611	3.29908	3.29908	A up vs B	101.541	4.44826	0.175231	1
10769	255664_at	827901	---	---	NM_001084869 /// NM_001084870 /// NM_116269	0.000549548	5.27829	4.10353	0.000549548	2.25756	2.25756	A up vs B	101.164	2.0701	0.081851	1
5046	249941_at	832287	---	---	NM_122132	0.000550898	7.70447	5.72199	0.000550898	3.95173	3.95173	A up vs B	101.036	5.89537	0.233396	1
18854	263749_at	816691	---	---	NM_001124884 /// NM_127724	0.000551285	7.46955	5.81606	0.000551285	3.14595	3.14595	A up vs B	101	4.10107	0.162419	1
879	245774_at	839901	TCP24	TCP24 (TEOSINTE BRANCHED1, CYCLOIDEA, AND PCF FAMILY 24); transcription factor	NM_102760 /// NM_179399	0.000552241	6.15851	5.06756	0.000552241	2.13013	2.13013	A up vs B	100.909	1.78524	0.0707662	1
11811	256706_at	822730	---	---	NM_113929	0.000559096	6.1019	5.06234	0.000559096	2.05561	2.05561	A up vs B	100.268	1.62104	0.0646681	1
21657	266552_at	819241	AGP16	AGP16 (ARABINOGALACTAN PROTEIN 16)	NM_130196 /// NM_201970	0.000564818	10.358	8.57636	0.000564818	3.43811	3.43811	A up vs B	99.7423	4.76123	0.190942	1
13473	258368_at	820644	---	---	NM_112282	0.000569799	7.30041	6.0219	0.000569799	2.42588	2.42588	A up vs B	99.2908	2.45188	0.0987755	1
6495	251390_at	825257	---	---	NM_115950	0.000570086	7.6172	6.15215	0.000570086	2.76072	2.76072	A up vs B	99.265	3.21953	0.129735	1
5525	250420_at	830996	HY5	HY5 (ELONGATED HYPOCOTYL 5); DNA binding / double-stranded DNA binding / transcription	NM_121164	0.000574871	4.34275	5.54309	0.000574871	0.435174	-2.29793	A down vs B	98.8371	2.16121	0.0874657	1
19351	264246_at	842309	ATTPS10	ATTPS10 (trehalose phosphate synthase); transferase, transferring glycosyl groups / tre	NM_104705	0.000583008	6.80469	5.48509	0.000583008	2.49597	2.49597	A up vs B	98.1218	2.61201	0.10648	1
2261	247156_at	836705	---	---	NM_125973	0.00059368	6.76826	5.61137	0.00059368	2.22976	2.22976	A up vs B	97.2059	2.00758	0.0826115	1
20583	265478_at	816085	MEE14	MEE14 (maternal effect embryo arrest 14)	NM_001084426 /// NM_127149	0.000598982	10.6827	9.47599	0.000598982	2.30808	2.30808	A up vs B	96.76	2.18416	0.0902919	1
8954	253849_at	828923	---	---	NM_118947	0.000600317	9.43708	7.7724	0.000600317	3.17044	3.17044	A up vs B	96.6487	4.15676	0.172036	1
13771	258666_at	820002	KOB1	KOB1 (KOBITO)	NM_111689	0.000603563	6.91985	5.70625	0.000603563	2.31916	2.31916	A up vs B	96.3796	2.20924	0.0916889	1
21404	266299_at	817494	ATGSTU5	ATGSTU5 (ARABIDOPSIS THALIANA GLUTATHIONE S-TRANSFERASE TAU 5); glutathione binding / g	NM_128499	0.000604334	8.03699	12.0355	0.000604334	0.0625658	-15.9832	A down vs B	96.316	23.9818	0.995963	1
4304	249199_at	834259	BPC6	ATBPC6; DNA binding / transcription factor	NM_001085221 /// NM_001085222 /// NM_123617	0.000607096	7.70037	6.48147	0.000607096	2.32768	2.32768	A up vs B	96.0891	2.22855	0.0927703	1
2037	246932_at	832590	---	---	NM_122428	0.000608595	5.13375	3.92467	0.000608595	2.31191	2.31191	A up vs B	95.9665	2.19283	0.0913997	1
10126	255021_at	826625	---	---	NM_117101	0.000609266	5.85683	7.58982	0.000609266	0.300827	-3.32417	A down vs B	95.9118	4.50491	0.187877	1
1144	246039_at	832068	---	---	NM_001036830 /// NM_121953	0.000612123	5.69102	7.66846	0.000612123	0.25394	-3.93794	A down vs B	95.68	5.86541	0.245209	1
16087	260982_at	841787	---	---	NM_104230	0.000613303	7.36659	8.51959	0.000613303	0.449689	-2.22376	A down vs B	95.5847	1.99411	0.0834491	1
14860	259755_at	843447	---	---	NM_105776	0.000614284	5.471	4.44087	0.000614284	2.04221	2.04221	A up vs B	95.5057	1.59175	0.0666663	1
10722	255617_at	828117	---	---	NM_116363	0.000618103	6.21393	4.59714	0.000618103	3.06691	3.06691	A up vs B	95.2	3.92099	0.164748	1
18844	263739_at	816671	---	---	NM_127704	0.000621105	3.99563	6.67719	0.000621105	0.155873	-6.41549	A down vs B	94.9616	10.7861	0.454336	1
5207	250102_at	831521	LRR1	LRR1; ATP binding / kinase/ protein serine/threonine kinase	NM_121665	0.000621539	6.42522	4.39818	0.000621539	4.07568	4.07568	A up vs B	94.9272	6.16334	0.259708	1
19183	264078_at	817395	BGAL8	BGAL8 (beta-galactosidase 8); beta-galactosidase/ catalytic/ cation binding / sugar bin	NM_179790	0.000621867	8.18843	5.97009	0.000621867	4.65358	4.65358	A up vs B	94.9014	7.38156	0.311125	1
21228	266123_at	819126	---	---	NM_130081	0.000624496	12.8026	11.4294	0.000624496	2.59045	2.59045	A up vs B	94.6944	2.82852	0.11948	1
13640	258535_at	819860	---	---	NM_111555	0.000624648	8.20569	5.95914	0.000624648	4.74548	4.74548	A up vs B	94.6825	7.57052	0.319828	1
3161	248056_at	835643	XYLT	XYLT (ARABIDOPSIS THALIANA BETA-1,2-XYLOSYLTRANSFERASE); xylosyltransferase	NM_124932	0.000631829	6.09771	4.29048	0.000631829	3.4997	3.4997	A up vs B	94.124	4.89912	0.208198	1
22482	267377_at	817165	KCS10	KCS10 (3-KETOACYL-COA SYNTHASE 10); acyltransferase/ catalytic/ transferase, transferri	NM_128182	0.000632802	9.29875	7.88249	0.000632802	2.66892	2.66892	A up vs B	94.049	3.00867	0.127962	1
18588	263483_at	814930	CR88	CR88; ATP binding	NM_126439 /// NM_179601	0.000634069	9.42089	10.8465	0.000634069	0.372249	-2.68638	A down vs B	93.9518	3.04877	0.129801	1
15773	260668_at	838540	---	---	NM_101811	0.000636212	4.36884	6.54009	0.000636212	0.222018	-4.50415	A down vs B	93.7878	7.07151	0.301596	1
5410	250305_at	831088	---	---	NM_001125741 /// NM_121253	0.000642925	8.80642	7.58277	0.000642925	2.33537	2.33537	A up vs B	93.2795	2.24599	0.0963123	1
21177	266072_at	816385	ATTPS11	ATTPS11; transferase, transferring glycosyl groups	NM_127426	0.000643286	7.54325	6.21111	0.000643286	2.51776	2.51776	A up vs B	93.2524	2.6619	0.11418	1
4585	249480_s_at	833891 /// 833892	---	---	NM_123261 /// NM_123262	0.000644665	6.39346	4.73399	0.000644665	3.15899	3.15899	A up vs B	93.149	4.13073	0.177382	1
9319	254214_at	828464	TRH1	TRH1 (TINY ROOT HAIR 1); potassium ion transmembrane transporter	NM_118495	0.000644688	6.49497	5.14778	0.000644688	2.54417	2.54417	A up vs B	93.1473	2.7224	0.116907	1
3151	248046_at	835702	---	---	NM_001037003 /// NM_124986	0.000645702	6.29444	4.67688	0.000645702	3.06856	3.06856	A up vs B	93.0716	3.92476	0.168677	1
561	245456_at	827403	RPP5	RPP5 (RECOGNITION OF PERONOSPORA PARASITICA 5); nucleotide binding	NM_117798 /// NM_179067	0.000656902	8.49863	6.88347	0.000656902	3.06345	3.06345	A up vs B	92.2464	3.91309	0.16968	1
17320	262215_at	843818	---	---	NM_106137	0.000658246	6.65265	5.62033	0.000658246	2.04531	2.04531	A up vs B	92.1488	1.59853	0.0693891	1
5471	250366_at	831013	---	---	NM_121180	0.000662267	9.14975	7.36604	0.000662267	3.44311	3.44311	A up vs B	91.8585	4.77244	0.207817	1
3786	248681_at	834948	---	---	NM_124267	0.000663485	7.26892	6.18231	0.000663485	2.12375	2.12375	A up vs B	91.7711	1.77109	0.0771961	1
4132	249027_at	834509	RAN1	RAN1 (RESPONSIVE-TO-ANTAGONIST 1); ATPase, coupled to transmembrane movement of ions, p	NM_123847	0.000666646	6.72099	5.3912	0.000666646	2.51366	2.51366	A up vs B	91.5454	2.65251	0.115899	1
16873	261768_at	838125	GA3OX1	GA3OX1 (GIBBERELLIN 3-OXIDASE 1); gibberellin 3-beta-dioxygenase/ transcription factor	NM_101424	0.000674694	4.1449	6.38847	0.000674694	0.211163	-4.73567	A down vs B	90.9779	7.5504	0.331966	1
307	245202_at	843097	---	---	NM_105440	0.000679833	5.40228	3.98823	0.000679833	2.66485	2.66485	A up vs B	90.6208	2.99933	0.13239	1
11239	256134_at	837917	AAPT1	AAPT1 (AMINOALCOHOLPHOSPHOTRANSFERASE 1); phosphatidyltransferase/ phosphotransferase,	NM_101226 /// NM_202088	0.000681343	8.24839	7.06893	0.000681343	2.26492	2.26492	A up vs B	90.5167	2.08669	0.0922125	1
9339	254234_at	828468	---	---	NM_118499	0.000683842	8.49776	10.3327	0.000683842	0.280303	-3.56757	A down vs B	90.3451	5.05052	0.22361	1
18258	263153_s_at	841838 /// 841839	---	---	NM_104277 /// NM_104278	0.000685509	7.57698	5.17125	0.000685509	5.29904	5.29904	A up vs B	90.2312	8.68131	0.384848	1
17367	262262_at	6240580 /// 843415	---	---	NM_001124106 /// NM_105746	0.000689681	10.206	9.06638	0.000689681	2.20328	2.20328	A up vs B	89.9478	1.94822	0.0866376	1
21118	266013_s_at	815377	---	---	NM_126769	0.000703392	3.54523	5.74006	0.000703392	0.218419	-4.57835	A down vs B	89.0344	7.22591	0.324635	1
10961	255856_at	843012	---	---	NM_001036167 /// NM_105365 /// NM_202368	0.000709054	7.20448	5.74257	0.000709054	2.75473	2.75473	A up vs B	88.6649	3.20577	0.144624	1
16100	260995_at	837764	---	---	NM_101084	0.000710436	7.88547	6.78055	0.000710436	2.15087	2.15087	A up vs B	88.5754	1.83127	0.0826987	1
9461	254356_at	828310	---	---	NM_118341	0.000712921	7.66646	5.65138	0.000712921	4.04201	4.04201	A up vs B	88.4151	6.09079	0.275554	1
19449	264344_at	837740	---	---	NM_101062	0.000730313	10.5442	9.52069	0.000730313	2.03283	2.03283	A up vs B	87.3163	1.5713	0.0719819	1
22527	267422_at	818070	---	---	NM_129057	0.000733529	8.61716	7.1526	0.000733529	2.75979	2.75979	A up vs B	87.1174	3.21741	0.147727	1
6230	251125_at	831916	---	---	NM_120183	0.000734873	3.5565	4.67403	0.000734873	0.460881	-2.16976	A down vs B	87.0346	1.87332	0.0860953	1
5208	250103_at	831522	MYB43	MYB43 (myb domain protein 43); DNA binding / transcription factor	NM_121666	0.000736144	3.81264	6.11985	0.000736144	0.202051	-4.94925	A down vs B	86.9566	7.98482	0.367302	1
16669	261564_at	839265	ATAF1	ATAF1; transcription activator/ transcription factor	NM_100054	0.000746488	8.02595	11.3499	0.000746488	0.0998577	-10.0143	A down vs B	86.329	16.5733	0.767913	1
8064	252959_at	830020	---	---	NM_120025	0.000748005	7.08744	5.81023	0.000748005	2.4237	2.4237	A up vs B	86.238	2.4469	0.113495	1
6029	250924_at	831839	---	---	NM_120423 /// NM_202997	0.000755665	5.81373	7.33582	0.000755665	0.348183	-2.87205	A down vs B	85.783	3.4751	0.162042	1
18637	263532_s_at	817038 /// 833709	---	---	NM_123094 /// NM_128057 /// NM_180769	0.000757533	5.61975	6.91265	0.000757533	0.408129	-2.45021	A down vs B	85.6731	2.5074	0.117068	1
17481	262376_at	843628	HTH	HTH (HOTHEAD); FAD binding / aldehyde-lyase/ mandelonitrile lyase	NM_001160997 /// NM_105955	0.000758311	8.26074	6.65288	0.000758311	3.04798	3.04798	A up vs B	85.6274	3.87779	0.181147	1
12239	257134_at	820470	---	---	NM_112123	0.000768643	6.27294	5.15206	0.000768643	2.17479	2.17479	A up vs B	85.0276	1.88454	0.0886555	1
6894	251789_at	824711	---	---	NM_115403	0.00077089	7.10811	5.7875	0.00077089	2.49772	2.49772	A up vs B	84.8988	2.61602	0.123254	1
13441	258336_at	820850	PDX1.2	A37; protein heterodimerization	NM_112475	0.000774746	6.64309	12.9694	0.000774746	0.0124624	-80.2411	A down vs B	84.679	60.0325	2.83577	1
6516	251411_at	825196	CKB3	CKB3; protein kinase regulator/ transcription factor binding	NM_001125389 /// NM_115889	0.000788123	6.30997	7.86238	0.000788123	0.340939	-2.93307	A down vs B	83.929	3.61498	0.172287	1
9268	254163_s_at	828537 /// 828538	---	---	NM_001125571 /// NM_118567 /// NM_118568	0.000794952	8.00231	6.89733	0.000794952	2.15096	2.15096	A up vs B	83.5535	1.83147	0.0876791	1
5024	249919_at	832045	---	---	NM_121930	0.000796049	9.36117	7.85643	0.000796049	2.83773	2.83773	A up vs B	83.4936	3.39635	0.162712	1
16074	260969_at	837777	ATBETAFRUCT4	ATBETAFRUCT4; beta-fructofuranosidase/ hydrolase, hydrolyzing O-glycosyl compounds	NM_101096	0.000799006	7.58295	6.08353	0.000799006	2.82729	2.82729	A up vs B	83.3328	3.37238	0.161875	1
2811	247706_at	836067	---	---	NM_125339 /// NM_180892	0.000804182	5.25618	6.35037	0.000804182	0.468398	-2.13494	A down vs B	83.0535	1.79589	0.086493	1
9326	254221_at	828482	---	---	NM_118513	0.00080759	8.12913	6.67069	0.00080759	2.7481	2.7481	A up vs B	82.8711	3.19056	0.154001	1
15719	260614_at	841775	---	---	NM_104218	0.000814579	6.23618	5.00533	0.000814579	2.34705	2.34705	A up vs B	82.5006	2.27248	0.11018	1
22597	267492_at	817612	---	---	NM_128614	0.000822675	9.30595	7.33862	0.000822675	3.91046	3.91046	A up vs B	82.0773	5.80562	0.282934	1
2244	247139_at	836741	---	---	NM_126007	0.000827797	7.56799	9.03968	0.000827797	0.360561	-2.77345	A down vs B	81.8127	3.24878	0.15884	1
11557	256452_at	843861	AtHB33	AtHB33 (ARABIDOPSIS THALIANA HOMEOBOX PROTEIN 33); DNA binding / transcription factor	NM_106180	0.000828282	7.05014	5.69898	0.000828282	2.55118	2.55118	A up vs B	81.7878	2.73846	0.13393	1
20082	264977_at	839598	---	---	NM_102471	0.000829354	8.19182	9.5089	0.000829354	0.401345	-2.49162	A down vs B	81.7328	2.60206	0.127345	1
7153	252048_at	824415	---	---	NM_115110	0.000834367	7.82602	5.72551	0.000834367	4.28861	4.28861	A up vs B	81.4769	6.61821	0.324912	1
9434	254329_at	828349	ORP2A	ORP2A (OSBP(OXYSTEROL BINDING PROTEIN)-RELATED PROTEIN 2A); oxysterol binding / phospho	NM_001036621 /// NM_118380 /// NM_202863	0.000837354	7.17083	5.69831	0.000837354	2.77507	2.77507	A up vs B	81.3256	3.25249	0.159974	1
12021	256916_at	821990	---	---	NM_113310	0.000840747	7.9865	6.83921	0.000840747	2.21497	2.21497	A up vs B	81.1546	1.97441	0.097316	1
9683	254578_at	827682	---	---	NM_118061	0.000843859	10.0159	8.74166	0.000843859	2.41876	2.41876	A up vs B	80.9987	2.43563	0.12028	1
791	245686_at	832267	J2	ATJ2; protein binding	NM_122127	0.000847611	7.36792	10.1285	0.000847611	0.147565	-6.77668	A down vs B	80.8119	11.4312	0.565818	1
47	244942_at	---	---	---	---	0.000848913	3.58394	5.40861	0.000848913	0.282304	-3.54228	A down vs B	80.7473	4.99417	0.247397	1
16259	261154_at	839357	---	---	NM_100375 /// NM_179262	0.000849767	7.43826	6.40674	0.000849767	2.04417	2.04417	A up vs B	80.7051	1.59603	0.0791043	1
7612	252507_at	823765	aTNUDT9	aTNUDT9 (Arabidopsis thaliana Nudix hydrolase homolog 9); hydrolase	NM_114489	0.000850358	5.10016	6.86149	0.000850358	0.294976	-3.3901	A down vs B	80.6759	4.65342	0.230722	1
10892	255787_at	817925	---	---	NM_128919	0.000851852	6.20864	10.5092	0.000851852	0.0507446	-19.7065	A down vs B	80.6022	27.7428	1.37678	1
15160	260055_at	844151	---	---	NM_001036219 /// NM_106465	0.000865132	6.73151	8.16614	0.000865132	0.369943	-2.70312	A down vs B	79.9556	3.08722	0.154447	1
6250	251145_at	825525	---	---	NM_116215 /// NM_180412	0.000878311	6.71253	5.47387	0.000878311	2.35979	2.35979	A up vs B	79.3286	2.3014	0.116044	1
3563	248458_at	835217	EYE	EYE (EMBRYO YELLOW)	NM_124522	0.000880258	6.86628	8.50803	0.000880258	0.320467	-3.12045	A down vs B	79.2371	4.04303	0.204098	1
8657	253552_at	829213	UBP24	UBP24 (UBIQUITIN-SPECIFIC PROTEASE 24); ubiquitin thiolesterase/ ubiquitin-specific pro	NM_119236 /// NM_202915	0.000890997	6.90513	5.82142	0.000890997	2.11949	2.11949	A up vs B	78.7381	1.76165	0.0894943	1
18970	263865_at	818265	ABCB1	ABCB1 (ATP BINDING CASSETTE SUBFAMILY B1); ATPase, coupled to transmembrane movement of	NM_129247	0.000895282	8.37846	6.42623	0.000895282	3.86972	3.86972	A up vs B	78.5415	5.7168	0.291148	1
2292	247187_at	836674	---	---	NM_125947	0.000898019	4.5069	5.88829	0.000898019	0.383849	-2.60519	A down vs B	78.4167	2.86236	0.146007	1
20332	265227_s_at	815371	---	---	NM_126745	0.000913525	5.5329	7.08379	0.000913525	0.3413	-2.92997	A down vs B	77.7201	3.60787	0.185685	1
2296	247191_at	836656	ATHB5	ATHB5 (ARABIDOPSIS THALIANA HOMEOBOX PROTEIN 5); protein homodimerization/ sequence-spe	NM_001037074 /// NM_125929	0.000915039	6.746	3.77126	0.000915039	7.86113	7.86113	A up vs B	77.653	13.2736	0.683738	1
22567	267462_at	817939	---	---	NM_128932	0.000916049	4.6625	7.48388	0.000916049	0.141475	-7.0684	A down vs B	77.6084	11.9403	0.615413	1
8600	253495_at	829314	PGR3	PGR3 (PROTON GRADIENT REGULATION 3)	NM_119335	0.000923429	7.289	5.26777	0.000923429	4.0593	4.0593	A up vs B	77.2844	6.12806	0.317169	1
12069	256964_at	820554	AGP12	AGP12 (ARABINOGALACTAN PROTEIN 12)	NM_112198	0.00092621	10.3957	11.7189	0.00092621	0.399643	-2.50223	A down vs B	77.1633	2.62635	0.136145	1
17040	261935_at	838867	---	---	NM_102108	0.000927055	7.18803	5.5188	0.000927055	3.18046	3.18046	A up vs B	77.1266	4.17952	0.216762	1
12806	257701_at	820453	---	---	NM_112107	0.000938013	6.74523	4.83621	0.000938013	3.75554	3.75554	A up vs B	76.6554	5.46654	0.285253	1
18610	263505_s_at	815354	---	---	NM_126735	0.000945425	3.4671	5.64564	0.000945425	0.220899	-4.52696	A down vs B	76.3413	7.11907	0.373013	1
20549	265444_s_at	818293 /// 818294	RD28	RD28 (RESPONSIVE TO DESICCATION 28); water channel	NM_129273 /// NM_129274	0.000954188	8.69714	10.7705	0.000954188	0.237607	-4.20862	A down vs B	75.9747	6.44816	0.33949	1
14162	259057_at	821286	---	---	NM_111202	0.000956829	5.01107	6.70956	0.000956829	0.308109	-3.24561	A down vs B	75.8652	4.32729	0.228157	1
10182	255077_at	826496	---	---	NM_116984	0.000956926	6.93548	10.5829	0.000956926	0.0798037	-12.5307	A down vs B	75.8612	19.9553	1.0522	1
13833	258728_at	820353	---	---	NM_112012	0.0009738	8.03092	6.9252	0.0009738	2.15206	2.15206	A up vs B	75.1723	1.83392	0.0975851	1
20765	265660_at	817085	AtRLP21	AtRLP21 (Receptor Like Protein 21); protein binding	NM_128104	0.000987978	4.05799	5.69279	0.000987978	0.322015	-3.10545	A down vs B	74.6071	4.00887	0.214932	1
13694	258589_at	819584	LTL1	LTL1 (LI-TOLERANT LIPASE 1); carboxylesterase/ hydrolase, acting on ester bonds	NM_111300	0.000997064	8.26186	6.99962	0.000997064	2.39868	2.39868	A up vs B	74.2513	2.38987	0.128745	1
17214	262109_at	839467	ATCSLD5	ATCSLD5; 1,4-beta-D-xylan synthase/ cellulose synthase	NM_100153	0.000998036	7.30272	5.57113	0.000998036	3.32096	3.32096	A up vs B	74.2135	4.49765	0.242417	1
17810	262705_at	838195	---	---	NM_101492	0.000998999	6.79303	5.75366	0.000998999	2.05534	2.05534	A up vs B	74.1761	1.62045	0.0873838	1
21765	266660_at	817133	---	---	NM_128152	0.00100326	5.20337	6.33031	0.00100326	0.457887	-2.18395	A down vs B	74.0112	1.90498	0.102956	1
9775	254670_at	827568	---	---	NM_001084938 /// NM_117950	0.00100848	6.7611	5.35879	0.00100848	2.64325	2.64325	A up vs B	73.8111	2.94971	0.159852	1
8138	253033_at	829978	---	---	NM_119983 /// NM_179185	0.00101191	7.86342	6.65111	0.00101191	2.31708	2.31708	A up vs B	73.6803	2.20453	0.119681	1
4912	249807_at	832452	---	---	NM_122292 /// NM_203097 /// NM_203098	0.00101259	5.55291	4.38408	0.00101259	2.24829	2.24829	A up vs B	73.6544	2.04924	0.11129	1
1615	246510_at	831393	DND1	DND1 (DEFENSE NO DEATH 1); calcium channel/ calmodulin binding / cation channel/ cyclic	NM_121545 /// NM_203054	0.00101407	7.16075	5.32764	0.00101407	3.56304	3.56304	A up vs B	73.5982	5.04042	0.273943	1
2572	247467_at	836333	---	---	NM_125606	0.00101448	4.85024	5.90105	0.00101448	0.482697	-2.07169	A down vs B	73.5826	1.6563	0.0900377	1
8980	253875_at	828861	---	---	NM_118887	0.00102204	9.6939	6.79866	0.00102204	7.43971	7.43971	A up vs B	73.2977	12.5737	0.68617	1
3788	248683_at	834905	---	---	NM_124225	0.00102383	8.04626	5.4936	0.00102383	5.86714	5.86714	A up vs B	73.2307	9.7741	0.53388	1
9806	254701_at	827528	---	---	NM_117913	0.00102428	8.04418	6.66695	0.00102428	2.5977	2.5977	A up vs B	73.2138	2.84517	0.155444	1
9166	254061_at	828639	---	---	NM_001036635 /// NM_118668	0.00102883	6.44659	5.4437	0.00102883	2.00401	2.00401	A up vs B	73.0444	1.50868	0.0826169	1
2690	247585_at	836189	---	---	NM_125461	0.0010341	8.08043	6.25063	0.0010341	3.55487	3.55487	A up vs B	72.8495	5.02223	0.27576	1
14509	259404_at	838348	ATB BETA	ATB BETA; nucleotide binding / protein phosphatase type 2A regulator	NM_101634 /// NM_179350	0.00103666	6.28269	5.28266	0.00103666	2.00004	2.00004	A up vs B	72.7554	1.50008	0.0824726	1
2482	247377_at	836439	---	---	NM_125713	0.00103738	7.5475	5.88799	0.00103738	3.15907	3.15907	A up vs B	72.7292	4.13092	0.227194	1
21941	266836_at	817141	---	---	NM_001036342 /// NM_128159	0.00104794	3.02723	4.10515	0.00104794	0.473712	-2.11099	A down vs B	72.345	1.74286	0.0963638	1
10587	255482_at	827934	TOC159	TOC159 (TRANSLOCON AT THE OUTER ENVELOPE MEMBRANE OF CHLOROPLASTS 159); transmembrane r	NM_116485	0.00106501	9.0798	7.78594	0.00106501	2.45183	2.45183	A up vs B	71.7362	2.5111	0.140018	1
18232	263127_at	844197	MSL6	MSL6 (MECHANOSENSITIVE CHANNEL OF SMALL CONDUCTANCE-LIKE 6)	NM_106508	0.00107117	5.72497	6.80103	0.00107117	0.474324	-2.10826	A down vs B	71.5203	1.73684	0.0971381	1
7360	252255_at	824083	---	---	NM_114781	0.00108752	8.15141	6.35072	0.00108752	3.48387	3.48387	A up vs B	70.9555	4.86373	0.274185	1
15806	260701_at	840125	ATHSFA1D	ATHSFA1D; DNA binding / transcription factor	NM_102966	0.00108844	4.11423	5.34947	0.00108844	0.42477	-2.35422	A down vs B	70.9242	2.28875	0.129082	1
13403	258298_at	821910	---	---	NM_113232	0.00110149	6.08705	5.02258	0.00110149	2.09141	2.09141	A up vs B	70.483	1.69966	0.0964578	1
13746	258641_at	819994	---	---	NM_111682 /// NM_202525	0.00111885	10.3522	8.10837	0.00111885	4.73659	4.73659	A up vs B	69.9085	7.55228	0.432123	1
15467	260362_at	843390	---	---	NM_105721	0.00112185	7.61676	5.8203	0.00112185	3.47366	3.47366	A up vs B	69.8106	4.84089	0.277373	1
14836	259731_at	844082	---	---	NM_106395	0.00112354	5.22157	6.32335	0.00112354	0.465942	-2.14619	A down vs B	69.7555	1.82087	0.104414	1
17902	262797_at	838676	TMT1	TMT1 (TONOPLAST MONOSACCHARIDE TRANSPORTER1); carbohydrate transmembrane transporter/ n	NM_101937	0.00112584	6.98565	5.57051	0.00112584	2.66686	2.66686	A up vs B	69.6809	3.00393	0.172439	1
9215	254110_at	828629	---	---	NM_118658	0.00112787	6.02504	4.06394	0.00112787	3.89358	3.89358	A up vs B	69.6151	5.76885	0.331471	1
8051	252946_at	830079	---	---	NM_120084	0.00112967	4.67574	6.85265	0.00112967	0.221149	-4.52185	A down vs B	69.5569	7.10842	0.408783	1
19795	264690_at	843342	SNL4	SNL4 (SIN3-LIKE 4)	NM_105674	0.00114574	5.44023	6.65374	0.00114574	0.43122	-2.319	A down vs B	69.044	2.20889	0.12797	1
11415	256310_at	839916	ERD4	ERD4 (early-responsive to dehydration 4)	NM_102773	0.00114992	10.3912	8.36238	0.00114992	4.08066	4.08066	A up vs B	68.9124	6.17406	0.358372	1
3371	248266_at	835425	---	---	NM_124723	0.00115662	6.84639	5.41822	0.00115662	2.69106	2.69106	A up vs B	68.703	3.05952	0.17813	1
4459	249354_at	834046	EMB3012	EMB3012 (embryo defective 3012)	NM_123412	0.00115851	5.67314	4.15486	0.00115851	2.86448	2.86448	A up vs B	68.6441	3.45773	0.201487	1
16957	261852_at	841466	---	---	NM_001123990 /// NM_103927 /// NM_179459	0.00116038	6.46826	4.91181	0.00116038	2.94128	2.94128	A up vs B	68.5862	3.63378	0.211925	1
10570	255465_at	828116	---	---	NM_116533	0.00116131	6.62861	7.88063	0.00116131	0.419861	-2.38174	A down vs B	68.5573	2.35132	0.137189	1
7171	252066_at	824318	FER	FER (FERONIA); kinase/ protein kinase	NM_115014	0.0011621	9.27553	7.61222	0.0011621	3.16741	3.16741	A up vs B	68.5331	4.14987	0.242211	1
2141	247036_at	836848	---	---	NM_126113	0.00116856	6.39707	5.35628	0.00116856	2.05735	2.05735	A up vs B	68.334	1.62486	0.0951128	1
2557	247452_at	836364	CDF1	CDF1 (CYCLING DOF FACTOR 1); DNA binding / protein binding / transcription factor	NM_125637	0.00116962	5.95773	7.97929	0.00116962	0.246292	-4.06022	A down vs B	68.3016	6.13004	0.358998	1
11256	256151_at	841956	---	---	NM_104386	0.00117594	5.88487	4.74222	0.00117594	2.20787	2.20787	A up vs B	68.1091	1.95848	0.11502	1
21150	266045_s_at	815400	---	---	NM_126762	0.00117965	4.58525	7.55905	0.00117965	0.127291	-7.85604	A down vs B	67.9966	13.2652	0.780348	1
1104	245999_at	832188	COPT5	COPT5; copper ion transmembrane transporter/ high affinity copper ion transmembrane tra	NM_122072	0.0011825	9.43159	8.09458	0.0011825	2.52627	2.52627	A up vs B	67.9105	2.6814	0.157937	1
16225	261120_at	843877	BLH3	BLH3 (BEL1-LIKE HOMEODOMAIN 3); DNA binding / transcription factor	NM_001084358 /// NM_106195	0.00118976	5.92422	4.89594	0.00118976	2.03958	2.03958	A up vs B	67.6929	1.58601	0.0937181	1
9571	254466_at	827791	---	---	NM_118162	0.00119571	5.51324	4.34798	0.00119571	2.24274	2.24274	A up vs B	67.5162	2.03675	0.120667	1
20949	265844_at	818130	FEI2	FEI2 (FEI 2); kinase	NM_129116	0.00120013	6.26488	5.17229	0.00120013	2.13257	2.13257	A up vs B	67.3854	1.79063	0.106292	1
506	245401_at	827487	---	---	NM_117875	0.00120128	3.88162	5.02963	0.00120128	0.451248	-2.21608	A down vs B	67.3518	1.97689	0.117407	1
21695	266590_at	819232	BAG6	BAG6 (BCL-2-ASSOCIATED ATHANOGENE 6); calmodulin binding / protein binding	NM_130187	0.00120824	5.00325	12.894	0.00120824	0.00421349	-237.333	A down vs B	67.1478	93.3964	5.56363	1
6287	251182_at	825434	ATERDJ3B	ATERDJ3B; heat shock protein binding / unfolded protein binding	NM_116125	0.00121482	7.95925	9.48493	0.00121482	0.347318	-2.87921	A down vs B	66.9568	3.49152	0.208583	1
6023	250918_at	831778	---	---	NM_120442	0.00121681	6.29383	5.15751	0.00121681	2.1982	2.1982	A up vs B	66.8992	1.93684	0.115807	1
16160	261055_at	839375	---	---	NM_100012	0.00122625	7.42941	5.31041	0.00122625	4.34391	4.34391	A up vs B	66.6287	6.73521	0.404343	1
15977	260872_at	838734	---	---	NM_101987 /// NM_179363 /// NM_202147	0.00122956	6.61945	7.67102	0.00122956	0.482443	-2.07278	A down vs B	66.5345	1.65869	0.0997194	1
18431	263326_at	814966	---	---	NM_126461	0.00124052	8.63034	7.29067	0.00124052	2.53094	2.53094	A up vs B	66.2251	2.69208	0.162602	1
11930	256825_at	821775	CWLP	CWLP (CELL WALL-PLASMA MEMBRANE LINKER PROTEIN); lipid binding	NM_113109	0.00125052	12.0259	10.0369	0.00125052	3.96979	3.96979	A up vs B	65.9465	5.93456	0.359962	1
7197	252092_at	824305	SSL4	SSL4 (STRICTOSIDINE SYNTHASE-LIKE 4); strictosidine synthase	NM_115001	0.00125284	8.88842	7.8264	0.00125284	2.08785	2.08785	A up vs B	65.8823	1.69182	0.102718	1
22403	267298_at	816908	BLH4	BLH4 (BEL1-LIKE HOMEODOMAIN 4); DNA binding / transcription factor	NM_001036327 /// NM_127939 /// NM_179713	0.00125954	6.883	5.72581	0.00125954	2.23022	2.23022	A up vs B	65.6983	2.00862	0.122294	1
3471	248366_at	835327	---	---	NM_124630	0.00126027	5.74825	4.28997	0.00126027	2.7478	2.7478	A up vs B	65.6782	3.18986	0.194272	1
16154	261049_at	837247	---	---	NM_100025	0.00126563	7.81557	6.22575	0.00126563	3.01012	3.01012	A up vs B	65.5319	3.7913	0.231417	1
13466	258361_at	820647	---	---	NM_112285	0.00126956	6.75198	5.35392	0.00126956	2.63548	2.63548	A up vs B	65.4252	2.93187	0.17925	1
6478	251373_at	825224	---	---	NM_115917	0.00127333	7.61644	5.98359	0.00127333	3.10124	3.10124	A up vs B	65.3235	3.99927	0.24489	1
13804	258699_at	820104	---	---	NM_111781 /// NM_180215	0.00127411	6.56785	8.09573	0.00127411	0.346786	-2.88362	A down vs B	65.3025	3.50163	0.214487	1
2258	247153_at	836699	BAM1	BAM1 (BARELY ANY MERISTEM 1); ATP binding / kinase/ protein serine/threonine kinase	NM_125967	0.00128011	6.79098	4.83702	0.00128011	3.87436	3.87436	A up vs B	65.1416	5.72693	0.35166	1
5021	249916_at	832352	HTB2	HTB2; DNA binding	NM_122194	0.00128828	8.18681	6.92322	0.00128828	2.40093	2.40093	A up vs B	64.9241	2.39501	0.147557	1
20482	265377_at	815130	---	---	NM_126593	0.00129923	9.2952	7.54307	0.00129923	3.36856	3.36856	A up vs B	64.6361	4.60496	0.284978	1
15962	260857_at	838790	LYM1	LYM1 (LYSM DOMAIN GPI-ANCHORED PROTEIN 1 PRECURSOR)	NM_102036 /// NM_179366	0.00132611	7.17688	5.8568	0.00132611	2.4968	2.4968	A up vs B	63.9439	2.61391	0.163513	1
18767	263662_at	839522	---	---	NM_001123753 /// NM_100323	0.00133771	8.21086	7.09841	0.00133771	2.16213	2.16213	A up vs B	63.6516	1.85633	0.116656	1
16806	261701_at	840169	HAF01	HAF01; DNA binding / histone acetyltransferase	NM_103009	0.00133806	5.65171	4.34191	0.00133806	2.47907	2.47907	A up vs B	63.6429	2.57336	0.161737	1
17653	262548_at	840016	AGO2	AGO2 (argonaute 2); nucleic acid binding	NM_102866	0.00134189	4.47324	6.15244	0.00134189	0.312256	-3.2025	A down vs B	63.5472	4.22957	0.266231	1
11126	256021_at	842196	ZW9	ZW9	NM_104607	0.00135651	8.93308	6.80946	0.00135651	4.35785	4.35785	A up vs B	63.186	6.76462	0.428236	1
10483	255378_at	825650	ATGSL05	ATGSL05 (GLUCAN SYNTHASE-LIKE 5); 1,3-beta-glucan synthase/ transferase, transferring g	NM_116593	0.00136294	6.56286	5.41731	0.00136294	2.2123	2.2123	A up vs B	63.029	1.96842	0.124921	1
8183	253078_at	829775	---	---	NM_119785	0.00136371	6.10652	4.1041	0.00136371	4.00672	4.00672	A up vs B	63.0102	6.01454	0.381813	1
17504	262399_at	841374	---	---	NM_103838	0.00136737	10.5388	8.28577	0.00136737	4.76684	4.76684	A up vs B	62.9215	7.61424	0.484047	1
16413	261308_at	841269	RKL1	RKL1; ATP binding / kinase/ protein serine/threonine kinase	NM_103744	0.00136827	5.36791	3.43554	0.00136827	3.81683	3.81683	A up vs B	62.8997	5.60111	0.356193	1
5775	250670_at	830577	PGIP1	PGIP1 (POLYGALACTURONASE INHIBITING PROTEIN 1); protein binding	NM_120769	0.00137448	7.29571	5.27914	0.00137448	4.04622	4.04622	A up vs B	62.75	6.09986	0.388835	1
16675	261570_at	839395	KCS1	KCS1 (3-KETOACYL-COA SYNTHASE 1); acyltransferase/ fatty acid elongase	NM_099994	0.00137803	7.24238	4.70872	0.00137803	5.79041	5.79041	A up vs B	62.6648	9.62919	0.614648	1
5377	250272_at	831140	ATGSL12	ATGSL12 (glucan synthase-like 12); 1,3-beta-glucan synthase/ transferase, transferring	NM_001161240 /// NM_121303	0.00138039	8.32692	7.23409	0.00138039	2.13293	2.13293	A up vs B	62.6084	1.79143	0.114453	1
17947	262842_at	838037	XTR2	XTR2 (XYLOGLUCAN ENDOTRANSGLYCOSYLASE RELATED 2); hydrolase, acting on glycosyl bonds /	NM_101341	0.00139088	7.80399	5.93898	0.00139088	3.64268	3.64268	A up vs B	62.3594	5.21734	0.334663	1
8454	253349_at	---	---	---	---	0.00140049	5.43098	7.09135	0.00140049	0.316359	-3.16097	A down vs B	62.1335	4.13523	0.266216	1
5215	250110_at	831387	---	---	NM_121539	0.00140721	9.55571	10.6379	0.00140721	0.4723	-2.1173	A down vs B	61.9772	1.75682	0.113385	1
14609	259504_at	838138	AVP1	AVP1; ATPase/ hydrogen-translocating pyrophosphatase	NM_001084073 /// NM_101437	0.00141311	11.2682	9.89649	0.00141311	2.58769	2.58769	A up vs B	61.8408	2.82219	0.182546	1
3320	248215_at	835449	---	---	NM_124747	0.00141551	3.48768	8.31571	0.00141551	0.0352062	-28.404	A down vs B	61.7855	34.9647	2.26362	1
9983	254878_at	826771	AT-HSFB2B	AT-HSFB2B; transcription factor/ transcription repressor	NM_117235	0.00142798	5.00802	8.77205	0.00142798	0.0736065	-13.5858	A down vs B	61.5006	21.2518	1.38222	1
12903	257798_at	820839	NAI2	NAI2	NM_001035631 /// NM_112465	0.0014346	8.60712	6.36636	0.0014346	4.72646	4.72646	A up vs B	61.351	7.53151	0.491044	1
19295	264190_at	841922	NF-YC3	NF-YC3 (NUCLEAR FACTOR Y, SUBUNIT C3); DNA binding / transcription factor	NM_104356 /// NM_179477 /// NM_202301	0.00143979	5.68984	6.77836	0.00143979	0.470243	-2.12656	A down vs B	61.2343	1.77732	0.1161	1
9507	254402_at	827879	---	---	NM_118249	0.00145161	4.41755	6.14698	0.00145161	0.301572	-3.31596	A down vs B	60.971	4.48637	0.294328	1
15133	260028_at	839877	---	---	NM_102738 /// NM_202209	0.00145734	6.2372	4.79777	0.00145734	2.71214	2.71214	A up vs B	60.8445	3.10794	0.20432	1
9665	254560_at	6240328 /// 827649	---	---	NM_001084939 /// NM_001125539 /// NM_118030 /// NM_179076	0.00146554	7.85758	6.21083	0.00146554	3.13127	3.13127	A up vs B	60.6647	4.06768	0.268207	1
3110	248005_at	835723	---	---	NM_125007	0.00147293	6.61724	4.89687	0.00147293	3.29522	3.29522	A up vs B	60.504	4.43954	0.293504	1
5954	250849_at	830320	NAC2	NAC2; transcription factor	NM_120523	0.00148574	8.59863	10.4395	0.00148574	0.279158	-3.5822	A down vs B	60.2284	5.08307	0.337586	1
10742	255637_at	825923	---	---	NM_116300	0.00148687	5.1813	3.69483	0.00148687	2.80202	2.80202	A up vs B	60.2044	3.31437	0.220208	1
22131	267026_at	818414	---	---	NM_129390	0.00149659	3.17114	4.40214	0.00149659	0.426021	-2.3473	A down vs B	59.9977	2.27305	0.151543	1
4483	249378_at	834043	---	---	NM_001125869 /// NM_123409	0.00150084	8.50274	7.48262	0.00150084	2.02809	2.02809	A up vs B	59.9081	1.56097	0.104224	1
8477	253372_at	829458	PME44	enzyme inhibitor/ pectinesterase	NM_119476	0.00150323	7.69243	5.32666	0.00150323	5.15425	5.15425	A up vs B	59.8578	8.39525	0.561013	1
19084	263979_at	818884	PDF1	PDF1 (PROTODERMAL FACTOR 1)	NM_129845	0.001507	9.27892	8.10086	0.001507	2.26273	2.26273	A up vs B	59.7787	2.08175	0.139297	1
3223	248118_at	835596	---	---	NM_124887	0.0015111	4.41164	5.52834	0.0015111	0.461147	-2.1685	A down vs B	59.693	1.87053	0.125343	1
18831	263726_at	815846	---	---	NM_126940	0.00154262	6.47157	4.95024	0.00154262	2.87056	2.87056	A up vs B	59.0461	3.47168	0.235184	1
20224	265119_at	842554	FMO GS-OX4	FMO GS-OX4 (FLAVIN-MONOOXYGENASE GLUCOSINOLATE S-OXYGENASE 4); 4-methylthiopropyl gluco	NM_104935	0.00155821	4.7245	6.35341	0.00155821	0.323332	-3.09279	A down vs B	58.7335	3.98003	0.271057	1
9714	254609_at	827632	---	---	NM_118014	0.00156091	8.18926	7.0472	0.00156091	2.20695	2.20695	A up vs B	58.6797	1.95644	0.133364	1
13690	258585_at	819589	emb2458	emb2458 (embryo defective 2458); ATP binding / ATPase/ metalloendopeptidase/ nucleoside	NM_111305	0.00156108	6.75454	5.66955	0.00156108	2.12136	2.12136	A up vs B	58.6763	1.7658	0.120376	1
8383	253278_at	829571	---	---	NM_119586	0.00156228	6.88705	4.78678	0.00156228	4.28789	4.28789	A up vs B	58.6525	6.61668	0.451246	1
10487	255382_at	827925	EMB2770	EMB2770 (EMBRYO DEFECTIVE 2770); RNA splicing factor, transesterification mechanism	NM_116581	0.00156318	5.94851	8.56582	0.00156318	0.162971	-6.13606	A down vs B	58.6348	10.2755	0.700982	1
9598	254493_at	827747	---	---	NM_118121 /// NM_202850	0.00156333	6.68531	7.9956	0.00156333	0.403241	-2.47991	A down vs B	58.6317	2.57528	0.175692	1
11681	256576_at	822447	PMZ	PMZ; zinc ion binding	NM_113740	0.00156982	4.53282	7.80193	0.00156982	0.103728	-9.64057	A down vs B	58.5035	16.0307	1.09605	1
8398	253293_at	829534	---	---	NM_119549	0.0015722	4.01481	5.88202	0.0015722	0.274103	-3.64826	A down vs B	58.4567	5.22971	0.357852	1
1414	246309_at	824342	ATG1	ATG1 (ARABIDOPSIS TRANSMEMBRANE PROTEIN G1P-RELATED 1)	NM_115038	0.00159947	5.1623	6.692	0.00159947	0.346349	-2.88726	A down vs B	57.9279	3.50999	0.242369	1
1998	246893_at	832627	---	---	NM_122463 /// NM_203104	0.00160156	5.88146	7.36114	0.00160156	0.358569	-2.78886	A down vs B	57.888	3.28416	0.226932	1
8946	253841_at	828896	BGLU10	BGLU10 (BETA GLUCOSIDASE 10); catalytic/ cation binding / hydrolase, hydrolyzing O-glyc	NM_118921	0.00160336	6.44058	7.45395	0.00160336	0.495389	-2.01862	A down vs B	57.8536	1.54037	0.106501	1
3695	248590_at	835028	---	---	NM_124344	0.00160365	6.64703	4.91845	0.00160365	3.314	3.314	A up vs B	57.8481	4.48194	0.309911	1
2148	247043_at	836822	SNRK2.3	SNRK2.3 (SUCROSE NONFERMENTING 1(SNF1)-RELATED PROTEIN KINASE 2.3); kinase/ protein kin	NM_126087	0.00162098	8.03537	9.49125	0.00162098	0.364532	-2.74324	A down vs B	57.5203	3.17939	0.221097	1
13168	258063_at	820690	CYP72A8	CYP72A8; electron carrier/ heme binding / iron ion binding / monooxygenase/ oxygen bind	NM_112323	0.00163341	7.12906	8.90091	0.00163341	0.292835	-3.4149	A down vs B	57.2885	4.70914	0.328802	1
6827	251722_at	824786	---	---	NM_115478	0.00163932	6.22549	7.36455	0.00163932	0.454054	-2.20238	A down vs B	57.1792	1.9462	0.136147	1
9721	254616_at	827605	BIN2	BIN2 (BRASSINOSTEROID-INSENSITIVE 2); glycogen synthase kinase 3/ kinase/ protein kinas	NM_117987	0.00164484	7.73089	6.41985	0.00164484	2.48121	2.48121	A up vs B	57.0776	2.57825	0.180684	1
20359	265254_at	817386	DRB2	DRB2 (DSRNA-BINDING PROTEIN 2); double-stranded RNA binding	NM_128398	0.00165237	4.52339	3.52091	0.00165237	2.00345	2.00345	A up vs B	56.9398	1.50747	0.105899	1
19404	264299_s_at	844222 /// 844223	---	---	NM_106533 /// NM_106534	0.00165262	9.13535	6.90275	0.00165262	4.69977	4.69977	A up vs B	56.9353	7.47669	0.525276	1
4764	249659_s_at	833636 /// 833647	---	---	NM_123028 /// NM_123038	0.00165313	6.9477	4.96487	0.00165313	3.95268	3.95268	A up vs B	56.9259	5.89742	0.414393	1
18206	263101_s_at	815071 /// 815073	---	---	NM_126549 /// NM_126550	0.00166362	6.44843	5.39876	0.00166362	2.07006	2.07006	A up vs B	56.7357	1.65272	0.116521	1
22068	266963_at	818530	MTP11	MTP11; cation transmembrane transporter/ manganese ion transmembrane transporter/ manga	NM_129503	0.00167245	7.3437	5.93093	0.00167245	2.66249	2.66249	A up vs B	56.5772	2.99391	0.211669	1
4244	249139_at	834334	AZF3	AZF3 (ARABIDOPSIS ZINC-FINGER PROTEIN 3); DNA binding / nucleic acid binding / transcri	NM_123683	0.00167424	5.65069	9.33446	0.00167424	0.0778173	-12.8506	A down vs B	56.5451	20.3552	1.43993	1
6435	251330_at	825328	---	---	NM_116020	0.00167886	6.48361	5.40923	0.00167886	2.10582	2.10582	A up vs B	56.4627	1.73145	0.122661	1
7472	252367_at	823994	BT2	BT2 (BTB AND TAZ DOMAIN PROTEIN 2); protein binding / transcription factor/ transcripti	NM_114697	0.00168371	9.99286	6.84375	0.00168371	8.87107	8.87107	A up vs B	56.3765	14.8753	1.05543	1
3844	248739_at	834854	GFA2	GFA2 (GAMETOPHYTIC FACTOR 2); heat shock protein binding / unfolded protein binding	NM_124177	0.0016961	7.13418	8.43442	0.0016961	0.406058	-2.4627	A down vs B	56.1581	2.53594	0.180628	1
20641	265536_at	816084	---	---	NM_127148	0.00169709	7.21535	5.76128	0.00169709	2.73981	2.73981	A up vs B	56.1408	3.1715	0.225968	1
19593	264488_s_at	839622 /// 839624	---	---	NM_102495 /// NM_102497	0.00170417	8.69794	10.6469	0.00170417	0.259004	-3.86095	A down vs B	56.0172	5.69764	0.406849	1
11096	255991_at	839860	---	---	NM_001123912 /// NM_102722	0.00170966	5.12273	6.23513	0.00170966	0.462524	-2.16205	A down vs B	55.9218	1.85615	0.132768	1
22553	267448_at	817935	---	---	NM_128928	0.00171627	4.80291	6.59414	0.00171627	0.288925	-3.46111	A down vs B	55.8078	4.81277	0.344954	1
15980	260875_at	838740	SKP2A	SKP2A	NM_101993	0.00171967	6.48138	7.78183	0.00171967	0.405999	-2.46306	A down vs B	55.7493	2.53676	0.182012	1
15935	260830_at	837187	---	---	NM_100553	0.0017294	8.56487	6.82888	0.0017294	3.33108	3.33108	A up vs B	55.5828	4.52049	0.325316	1
10579	255474_at	827979	---	---	NM_116481	0.00173918	9.17044	8.14079	0.00173918	2.04154	2.04154	A up vs B	55.4171	1.59028	0.114786	1
21512	266407_at	818438	TFIIS	TFIIS (TRANSCRIPT ELONGATION FACTOR IIS); DNA binding / RNA polymerase II transcription	NM_129413	0.00174484	6.24994	7.30508	0.00174484	0.48125	-2.07792	A down vs B	55.3218	1.66998	0.120747	1
5922	250817_at	830376	SUVH1	SUVH1 (SU(VAR)3-9 HOMOLOG 1); histone methyltransferase	NM_120576 /// NM_180436	0.00174989	5.28267	6.7744	0.00174989	0.355587	-2.81225	A down vs B	55.237	3.33787	0.241712	1
8735	253630_at	829172	---	---	NM_119195	0.00175888	6.27705	8.76564	0.00175888	0.17818	-5.61229	A down vs B	55.0873	9.28961	0.674538	1
17129	262024_at	840461	ATPDIL5-2	ATPDIL5-2 (PDI-LIKE 5-2); protein disulfide isomerase	NM_103262	0.00176427	8.11648	6.80903	0.00176427	2.47504	2.47504	A up vs B	54.998	2.56416	0.186491	1
18972	263867_at	818255	GAMMA-TIP	GAMMA-TIP (GAMMA TONOPLAST INTRINSIC PROTEIN); water channel	NM_129238	0.00176439	9.49339	10.5185	0.00176439	0.49136	-2.03517	A down vs B	54.9961	1.57639	0.114655	1
15723	260618_at	841756	TCP3	TCP3; transcription factor	NM_104201	0.00177582	6.65845	4.43446	0.00177582	4.67182	4.67182	A up vs B	54.8082	7.41916	0.541464	1
7609	252504_at	823812	TRFL1	TRFL1 (TRF-LIKE 1); DNA bending/ DNA binding / telomeric DNA binding	NM_001035744 /// NM_001035745 /// NM_114526	0.00177668	7.86422	6.39116	0.00177668	2.7761	2.7761	A up vs B	54.7941	3.25486	0.237607	1
22295	267190_at	---	NMT2	NMT2 (N-MYRISTOYLTRANSFERASE 2)	---	0.00178047	3.54969	5.89925	0.00178047	0.196206	-5.09668	A down vs B	54.7322	8.28064	0.605174	1
6438	251333_at	825342	---	---	NM_116034	0.00178253	6.41898	5.35492	0.00178253	2.09081	2.09081	A up vs B	54.6987	1.69833	0.124196	1
7666	252561_at	823741	HTB9	HTB9; DNA binding	NM_114467	0.00182472	9.78768	8.59603	0.00182472	2.28414	2.28414	A up vs B	54.0242	2.13004	0.15771	1
22661	267556_at	817842	BGAL9	BGAL9 (Beta galactosidase 9); beta-galactosidase/ catalytic/ cation binding / sugar bin	NM_128841	0.00182754	6.84165	5.23663	0.00182754	3.04199	3.04199	A up vs B	53.9799	3.86411	0.286337	1
21987	266882_at	819075	---	---	NM_130031	0.00183272	6.27828	8.07693	0.00183272	0.287443	-3.47895	A down vs B	53.8989	4.85273	0.360136	1
16605	261500_at	839738	---	---	NM_102608	0.00185569	8.98873	6.4065	0.00185569	5.98863	5.98863	A up vs B	53.5438	10.0018	0.74719	1
9312	254207_at	828506	---	---	NM_118538	0.00186089	5.20448	4.04301	0.00186089	2.23685	2.23685	A up vs B	53.4643	2.02352	0.151393	1
14175	259070_at	820339	DGD1	DGD1 (DIGALACTOSYL DIACYLGLYCEROL DEFICIENT 1); UDP-galactosyltransferase/ galactolipid	NM_111999 /// NM_180230	0.00186499	6.53035	8.29061	0.00186499	0.295195	-3.38759	A down vs B	53.4018	4.64777	0.348136	1
1089	245984_at	831148	---	---	NM_121312	0.00187622	6.84451	5.22653	0.00187622	3.06945	3.06945	A up vs B	53.2319	3.92678	0.29507	1
22732	267627_at	818828	---	---	NM_129789	0.00188383	3.94707	6.66322	0.00188383	0.15218	-6.57116	A down vs B	53.1176	11.0662	0.833335	1
15981	260876_at	838744	---	---	NM_101997	0.00190017	6.12825	7.80998	0.00190017	0.31171	-3.20811	A down vs B	52.8745	4.24229	0.320933	1
22733	267628_at	818829	---	---	NM_129790 /// NM_201941	0.00190454	5.23155	4.17659	0.00190454	2.07766	2.07766	A up vs B	52.8101	1.66941	0.126446	1
10879	255774_at	838443	---	---	NM_001084089 /// NM_101720	0.00190546	6.47108	5.33188	0.00190546	2.20259	2.20259	A up vs B	52.7966	1.94667	0.147485	1
19174	264069_at	817344	CPN60A	CPN60A (CHAPERONIN-60ALPHA); ATP binding / protein binding	NM_128359	0.00190716	10.2849	11.5502	0.00190716	0.416001	-2.40384	A down vs B	52.7715	2.40163	0.18204	1
6901	251796_at	824702	---	---	NM_115394	0.00192418	8.06904	6.85	0.00192418	2.32792	2.32792	A up vs B	52.5229	2.2291	0.169762	1
3671	248566_s_at	835036 /// 835037	ATFRO7	ATFRO7 (FERRIC REDUCTION OXIDASE 7); ferric-chelate reductase/ oxidoreductase	NM_124351 /// NM_124352	0.00193467	10.1525	8.60287	0.00193467	2.92739	2.92739	A up vs B	52.3714	3.60197	0.275109	1
21755	266650_at	817122	---	---	NM_128140	0.00195704	7.1838	6.02348	0.00195704	2.23507	2.23507	A up vs B	52.0522	2.01952	0.155192	1
8354	253249_at	829620	---	---	NM_001036712 /// NM_119634	0.00197706	5.33574	7.43295	0.00197706	0.23371	-4.2788	A down vs B	51.7713	6.59742	0.509735	1
3762	248657_at	834913	ROF2	peptidyl-prolyl cis-trans isomerase, putative / FK506-binding protein, putative	NM_124233	0.00197864	4.983	12.9511	0.00197864	0.00399358	-250.402	A down vs B	51.7493	95.236	7.36133	1
626	245521_at	827269	ESD4	ESD4 (EARLY IN SHORT DAYS 4); SUMO-specific protease/ cysteine-type peptidase	NM_117680	0.00198495	5.75347	6.85015	0.00198495	0.467589	-2.13863	A down vs B	51.6617	1.80408	0.139684	1
2571	247466_at	836329	---	---	NM_125602 /// NM_180914	0.00200062	6.06182	7.63388	0.00200062	0.336328	-2.97329	A down vs B	51.446	3.70706	0.288229	1
12067	256962_at	820558	---	---	NM_112202 /// NM_202573 /// NM_202574	0.0020052	6.28636	4.76519	0.0020052	2.87023	2.87023	A up vs B	51.3836	3.47092	0.270197	1
8765	253660_at	829137	---	---	NM_119160	0.00201645	8.76771	5.70538	0.00201645	8.35323	8.35323	A up vs B	51.2307	14.0668	1.09831	1
10364	255259_at	825844	NDB2	NDB2 (NAD(P)H dehydrogenase B2); FAD binding / disulfide oxidoreductase/ oxidoreductase	NM_116741	0.00202181	4.72053	5.95434	0.00202181	0.425193	-2.35187	A down vs B	51.1585	2.28343	0.178538	1
2629	247524_at	836265	ACHT5	ACHT5 (ATYPICAL CYS HIS RICH THIOREDOXIN 5)	NM_125537	0.00203668	6.24195	4.89682	0.00203668	2.54054	2.54054	A up vs B	50.9592	2.71408	0.213039	1
11405	256300_at	843282	NAP	NAP (NAC-like, activated by AP3/PI); transcription factor	NM_105616	0.00205423	4.4663	5.65356	0.00205423	0.439136	-2.2772	A down vs B	50.727	2.11438	0.166726	1
10730	255625_at	826505	GBF2	GBF2 (G-BOX BINDING FACTOR 2); DNA binding / sequence-specific DNA binding / transcript	NM_116342	0.0020722	6.09919	7.21167	0.0020722	0.4625	-2.16216	A down vs B	50.4922	1.8564	0.147064	1
6154	251049_at	831780	---	---	NM_120321	0.00208713	3.90937	5.86064	0.00208713	0.258589	-3.86714	A down vs B	50.2995	5.71116	0.454173	1
17555	262450_at	837674	---	---	NM_101005	0.00209377	4.88297	6.04651	0.00209377	0.446415	-2.24007	A down vs B	50.2144	2.03075	0.161766	1
14038	258933_at	820159	---	---	NM_111833	0.00209419	6.23776	7.44126	0.00209419	0.434223	-2.30297	A down vs B	50.209	2.17259	0.173084	1
21298	266193_at	818494	---	---	NM_129465	0.00209558	6.31414	7.53354	0.00209558	0.429462	-2.32849	A down vs B	50.1913	2.23039	0.177751	1
18255	263150_at	841843	---	---	NM_104282	0.00209796	5.83559	13.0786	0.00209796	0.00660118	-151.488	A down vs B	50.1609	78.6929	6.27523	1
2430	247325_at	836541	SC35	ATSC35; RNA binding / nucleic acid binding / nucleotide binding	NM_125816 /// NM_180930	0.00210555	6.63039	7.69784	0.00210555	0.477162	-2.09573	A down vs B	50.0644	1.70918	0.136558	1
3645	248540_at	835081	FRO8	FRO8 (FERRIC REDUCTION OXIDASE 8); ferric-chelate reductase/ oxidoreductase	NM_124395	0.00210868	5.27252	4.17853	0.00210868	2.13463	2.13463	A up vs B	50.0248	1.79522	0.143546	1
22368	267263_at	816843	---	---	NM_127875	0.00212666	4.27237	6.35885	0.00212666	0.235454	-4.24711	A down vs B	49.799	6.53011	0.524518	1
19762	264657_at	837431	RPT5B	RPT5B (26S proteasome AAA-ATPase subunit RPT5B); ATPase/ calmodulin binding	NM_100781	0.00213241	5.95762	7.26188	0.00213241	0.40493	-2.46956	A down vs B	49.7273	2.55163	0.20525	1
21151	266046_at	815401	---	---	NM_126763	0.00213468	4.31002	6.00831	0.00213468	0.308151	-3.24516	A down vs B	49.6991	4.32629	0.348199	1
16991	261886_s_at	844409 /// 844438	---	---	NM_106718 /// NM_106746	0.00215473	6.96699	5.81107	0.00215473	2.22826	2.22826	A up vs B	49.452	2.00423	0.162115	1
6099	250994_at	831856	---	---	NM_120327	0.00215881	6.44884	9.44168	0.00215881	0.125622	-7.96041	A down vs B	49.4021	13.4357	1.08786	1
19587	264482_at	844057	---	---	NM_106370	0.00216049	6.44738	4.88173	0.00216049	2.96012	2.96012	A up vs B	49.3816	3.67692	0.297838	1
4339	249234_at	834225	---	---	NM_123585	0.00216481	5.39712	4.14456	0.00216481	2.38265	2.38265	A up vs B	49.329	2.35339	0.190832	1
8	244903_at	---	---	---	---	0.0021674	5.55971	8.38662	0.0021674	0.140933	-7.09555	A down vs B	49.2975	11.9872	0.97264	1
3226	248121_at	835558	GAUT12	GAUT12 (GALACTURONOSYLTRANSFERASE 12); polygalacturonate 4-alpha-galacturonosyltransfer	NM_124850	0.00217708	4.19188	5.90894	0.00217708	0.304168	-3.28766	A down vs B	49.1805	4.42244	0.359691	1
2400	247295_at	836539	---	---	NM_125814	0.00217956	6.20833	7.55341	0.00217956	0.393634	-2.54043	A down vs B	49.1506	2.71384	0.220859	1
7530	252425_at	823916	AtTCP14	AtTCP14 (TEOSINTE BRANCHED1, CYCLOIDEA and PCF (TCP) 14); transcription factor	NM_114630	0.00221148	7.90606	6.45392	0.00221148	2.73614	2.73614	A up vs B	48.7706	3.16308	0.259425	1
18479	263374_at	816578	---	---	NM_127616	0.00222166	5.13297	12.4127	0.00222166	0.00643554	-155.387	A down vs B	48.6513	79.4915	6.53562	1
18024	262919_at	844276	---	---	NM_106586	0.00222261	7.42403	5.79441	0.00222261	3.09432	3.09432	A up vs B	48.6402	3.9835	0.327589	1
2467	247362_at	836435	ATPAP29	ATPAP29 (ARABIDOPSIS THALIANA PURPLE ACID PHOSPHATASE 29); acid phosphatase/ protein se	NM_125709	0.00224102	6.43389	3.93405	0.00224102	5.65621	5.65621	A up vs B	48.4264	9.37377	0.774269	1
8655	253550_at	829221	SIP3	SIP3 (SOS3-INTERACTING PROTEIN 3); ATP binding / kinase/ protein kinase/ protein serine	NM_119244	0.00224265	8.33758	7.18433	0.00224265	2.22414	2.22414	A up vs B	48.4075	1.99497	0.164848	1
5495	250390_at	831005	---	---	NM_121172	0.00224664	7.46098	8.50248	0.00224664	0.48582	-2.05837	A down vs B	48.3616	1.6271	0.134578	1
2421	247316_at	836524	---	---	NM_125799	0.00226198	7.41313	6.05684	0.00226198	2.56025	2.56025	A up vs B	48.1862	2.75926	0.229049	1
17557	262452_at	837662	---	---	NM_100993	0.0022695	7.46001	4.12077	0.0022695	10.1208	10.1208	A up vs B	48.1008	16.7258	1.3909	1
5204	250099_at	831595	---	---	NM_121736	0.0022782	3.75095	5.49473	0.0022782	0.298587	-3.3491	A down vs B	48.0025	4.56113	0.380074	1
21127	266022_at	815145	---	---	NM_126605	0.00228409	9.1508	7.40956	0.00228409	3.34322	3.34322	A up vs B	47.9364	4.54787	0.379492	1
1008	245903_at	830978	SYTD	SYTD	NM_121148	0.00229077	3.68504	6.61629	0.00229077	0.1311	-7.62774	A down vs B	47.8617	12.8884	1.07714	1
11036	255931_at	837826	AtPP2-A12	AtPP2-A12 (Phloem protein 2-A12); carbohydrate binding	NM_101141	0.00230225	5.36043	6.96469	0.00230225	0.328905	-3.04039	A down vs B	47.7339	3.86045	0.323498	1
15353	260248_at	843771	ATHSP101	ATHSP101 (ARABIDOPSIS THALIANA HEAT SHOCK PROTEIN 101); ATP binding / ATPase/ nucleosid	NM_106091	0.00230443	5.96931	13.7445	0.00230443	0.00456491	-219.062	A down vs B	47.7098	90.6805	7.60268	1
4592	249487_at	833896	TAP2	ATTAP2; ATPase, coupled to transmembrane movement of substances / transporter	NM_123266	0.00235311	6.32264	5.28697	0.00235311	2.05006	2.05006	A up vs B	47.1794	1.60891	0.136408	1
8797	253692_at	829093	ATPAO5	ATPAO5 (Polyamine oxidase 5); amine oxidase/ electron carrier/ oxidoreductase	NM_119117	0.0023588	6.64353	4.77871	0.0023588	3.64223	3.64223	A up vs B	47.1185	5.21635	0.442828	1
22729	267624_at	818549	BIK1	BIK1 (BOTRYTIS-INDUCED KINASE1); kinase	NM_129522	0.00236294	7.01982	5.03144	0.00236294	3.96793	3.96793	A up vs B	47.0742	5.93053	0.50393	1
2549	247444_at	836384	HIPL2	HIPL2 (HIPL2 PROTEIN PRECURSOR); catalytic	NM_125658	0.00236774	6.52949	4.94027	0.00236774	3.00887	3.00887	A up vs B	47.0232	3.78843	0.322261	1
20845	265740_at	814644	RHA2B	RHA2B (RING-H2 FINGER PROTEIN 2B); protein binding / ubiquitin-protein ligase/ zinc ion	NM_126177	0.00236961	6.52777	7.91593	0.00236961	0.382051	-2.61745	A down vs B	47.0033	2.8905	0.245983	1
11683	256578_at	822446	---	---	NM_113739	0.00237022	7.39656	5.15658	0.00237022	4.7239	4.7239	A up vs B	46.9968	7.52625	0.640575	1
3646	248541_at	835083	---	---	NM_124397	0.00238534	6.52567	5.2945	0.00238534	2.34757	2.34757	A up vs B	46.8372	2.27367	0.194177	1
15314	260209_at	6240619 /// 843184	CPuORF53	CPuORF53 (Conserved peptide upstream open reading frame 53)	NM_001124099 /// NM_105526 /// NM_202377	0.00240646	6.76158	5.75136	0.00240646	2.01421	2.01421	A up vs B	46.6166	1.53081	0.131353	1
9625	254520_at	827740	---	---	NM_118114	0.00241027	6.42495	4.25737	0.00241027	4.49271	4.49271	A up vs B	46.5772	7.04765	0.605245	1
1651	246546_at	831361	VDAC3	VDAC3 (VOLTAGE DEPENDENT ANION CHANNEL 3); voltage-gated anion channel	NM_121513	0.00241059	9.31473	10.3736	0.00241059	0.479998	-2.08334	A down vs B	46.5739	1.68191	0.144451	1
19547	264442_at	839639	---	---	NM_102512	0.00241822	7.8747	6.44021	0.00241822	2.70288	2.70288	A up vs B	46.4952	3.08667	0.265548	1
16833	261728_at	843948	sks5	sks5 (SKU5 Similar 5); copper ion binding / oxidoreductase	NM_106265	0.00242172	8.9332	7.56132	0.00242172	2.58808	2.58808	A up vs B	46.4592	2.82309	0.24306	1
7198	252093_at	824313	---	---	NM_115009	0.00242859	4.4673	6.17928	0.00242859	0.305241	-3.2761	A down vs B	46.3888	4.39631	0.379084	1
24	244919_at	3767772	---	---	NM_001161030	0.00245272	4.33996	6.16843	0.00245272	0.281565	-3.55158	A down vs B	46.1437	5.0149	0.43472	1
8960	253855_at	828920	TET7	TET7 (TETRASPANIN7)	NM_118944	0.00245647	6.61154	5.13344	0.00245647	2.78582	2.78582	A up vs B	46.106	3.27717	0.284316	1
11771	256666_at	821614	HTA13	HTA13; DNA binding	NM_112958	0.00245801	8.49101	6.97851	0.00245801	2.85304	2.85304	A up vs B	46.0905	3.43148	0.297804	1
3437	248332_at	835341	ATHSP90.1	ATHSP90.1 (HEAT SHOCK PROTEIN 90.1); ATP binding / unfolded protein binding	NM_124642	0.00246388	5.91034	13.4314	0.00246388	0.00544415	-183.683	A down vs B	46.0316	84.8499	7.37319	1
7312	252207_at	824199	---	---	NM_114897	0.00247206	5.71933	4.08474	0.00247206	3.10499	3.10499	A up vs B	45.9499	4.00782	0.348886	1
7304	252199_at	824189	---	---	NM_114887	0.00248224	6.75913	5.7195	0.00248224	2.0557	2.0557	A up vs B	45.8489	1.62124	0.141442	1
1965	246860_at	832653	---	---	NM_122485	0.00248657	6.70098	8.14147	0.00248657	0.368442	-2.71413	A down vs B	45.806	3.11251	0.271799	1
8427	253322_at	829544	---	---	NM_119559	0.00249851	6.68588	5.32417	0.00249851	2.56989	2.56989	A up vs B	45.6886	2.78137	0.243507	1
19298	264193_at	841903	---	---	NM_001124017 /// NM_001124018 /// NM_104338	0.00249962	7.77655	6.65631	0.00249962	2.17384	2.17384	A up vs B	45.6777	1.88243	0.164844	1
20533	265428_at	816600	---	---	NM_127636	0.00250063	4.17859	5.2373	0.00250063	0.48006	-2.08307	A down vs B	45.6678	1.68131	0.147265	1
12025	256920_at	821431	---	---	NM_001084716 /// NM_112784	0.00250123	5.11345	4.01779	0.00250123	2.13711	2.13711	A up vs B	45.662	1.80071	0.157742	1
20280	265175_at	838956	ATCSLA03	ATCSLA03 (CELLULOSE SYNTHASE-LIKE A3); cellulose synthase/ transferase, transferring gl	NM_001036007 /// NM_102197 /// NM_180621	0.00250737	5.28821	4.01485	0.00250737	2.41724	2.41724	A up vs B	45.602	2.43218	0.21334	1
17391	262286_at	843188	---	---	NM_105530	0.0025081	4.64888	6.99132	0.0025081	0.197176	-5.07161	A down vs B	45.5948	8.23057	0.722062	1
19435	264330_at	839277	ATMRP5	ATMRP5; ATPase, coupled to transmembrane movement of substances / sulfonylurea receptor	NM_100293	0.00254127	5.726	4.61203	0.00254127	2.1644	2.1644	A up vs B	45.2747	1.86139	0.164453	1
13909	258804_at	819636	---	---	NM_111348	0.00255172	7.71944	6.47498	0.00255172	2.36929	2.36929	A up vs B	45.1752	2.323	0.205688	1
14817	259712_at	844080	PBC2	PBC2; peptidase/ threonine-type endopeptidase	NM_001036217 /// NM_106393	0.00255469	7.39188	8.39727	0.00255469	0.498135	-2.00749	A down vs B	45.147	1.51621	0.134336	1
9828	254723_at	826983	AMT1;1	AMT1;1 (AMMONIUM TRANSPORTER 1;1); ammonium transmembrane transporter	NM_117425	0.00255666	7.8092	6.56797	0.00255666	2.364	2.364	A up vs B	45.1283	2.31098	0.204836	1
2946	247841_at	835916	ATFIP1[V]	ATFIP1[V] (Arabidopsis homolog of yeast Fip1 [V]); RNA binding / protein binding	NM_125189	0.00256118	5.71143	4.65489	0.00256118	2.07994	2.07994	A up vs B	45.0855	1.67442	0.148555	1
6392	251287_at	825355	---	---	NM_116047	0.00257124	6.37201	4.44955	0.00257124	3.79067	3.79067	A up vs B	44.9908	5.54375	0.492878	1
10221	255116_at	826456	---	---	NM_116955 /// NM_179207	0.00257809	7.13447	4.91054	0.00257809	4.67165	4.67165	A up vs B	44.9266	7.4188	0.660526	1
16423	261318_at	841737	---	---	NM_104182	0.00257993	5.39777	3.97814	0.00257993	2.67517	2.67517	A up vs B	44.9094	3.02303	0.269256	1
3008	247903_at	835839	---	---	NM_125116 /// NM_203222	0.00259072	6.39188	5.28758	0.00259072	2.14995	2.14995	A up vs B	44.8089	1.82922	0.16329	1
11404	256299_at	843288	ATEXPA1	ATEXPA1 (ARABIDOPSIS THALIANA EXPANSIN A1)	NM_001124101 /// NM_105622 /// NM_179537 /// NM_179538	0.00259235	9.62034	5.66434	0.00259235	15.5194	15.5194	A up vs B	44.7938	23.4749	2.09626	1
22566	267461_at	817950	---	---	NM_128942 /// NM_179889	0.00259462	12.6769	11.277	0.00259462	2.63896	2.63896	A up vs B	44.7728	2.93987	0.262648	1
12528	257423_at	842496	---	---	NM_104881	0.00259619	3.85259	4.96028	0.00259619	0.464037	-2.155	A down vs B	44.7582	1.84046	0.16448	1
5968	250863_at	830353	---	---	NM_001085059 /// NM_120557	0.00260808	7.46861	8.62615	0.00260808	0.448277	-2.23076	A down vs B	44.6486	2.00984	0.180059	1
16027	260922_at	838757	---	---	NM_102005	0.0026163	6.14587	7.76264	0.0026163	0.326064	-3.06688	A down vs B	44.5732	3.92093	0.351865	1
13549	258444_at	821807	TIC	TIC (TIME FOR COFFEE)	NM_001125204 /// NM_113136	0.00262089	7.53028	6.05848	0.00262089	2.77368	2.77368	A up vs B	44.5312	3.2493	0.291867	1
11890	256785_at	820581	PRA8	PRA8	NM_112222	0.00262408	7.46411	6.35548	0.00262408	2.15641	2.15641	A up vs B	44.5021	1.8436	0.165709	1
8178	253073_at	829895	CYP81F4	CYP81F4; electron carrier/ heme binding / iron ion binding / monooxygenase/ oxygen bind	NM_119904	0.00262417	8.30267	7.13936	0.00262417	2.23971	2.23971	A up vs B	44.5013	2.02994	0.182461	1
14123	259018_at	819927	AIR12	AIR12; extracellular matrix structural constituent	NM_111618	0.00264588	7.22336	4.9085	0.00264588	4.97557	4.97557	A up vs B	44.3048	8.03787	0.725688	1
18016	262911_s_at	837252 /// 842280	---	---	NM_100614 /// NM_104679	0.00267401	5.01034	13.8123	0.00267401	0.00224044	-446.341	A down vs B	44.0538	116.213	10.5519	1
21946	266841_at	817155	ATHSFA2	ATHSFA2; DNA binding / transcription factor	NM_001124916 /// NM_128173	0.00268372	4.90376	12.8583	0.00268372	0.00403142	-248.051	A down vs B	43.9681	94.911	8.63454	1
1655	246550_at	831344	---	---	NM_001036808 /// NM_121496	0.00269256	9.73826	8.45634	0.00269256	2.43161	2.43161	A up vs B	43.8904	2.46496	0.224647	1
17286	262181_at	844141	---	---	NM_106455	0.00270216	6.70618	5.40801	0.00270216	2.45916	2.45916	A up vs B	43.8065	2.52785	0.23082	1
10990	255885_at	838621	SMT2	SMT2 (STEROL METHYLTRANSFERASE 2); S-adenosylmethionine-dependent methyltransferase	NM_101884	0.00270941	7.68422	6.51941	0.00270941	2.24203	2.24203	A up vs B	43.7434	2.03516	0.1861	1
3245	248140_at	835589	---	---	NM_124880	0.00273419	7.8216	6.12689	0.00273419	3.23712	3.23712	A up vs B	43.5298	4.30808	0.395874	1
15356	260251_at	843765	---	---	NM_106085	0.00275503	5.27135	3.91891	0.00275503	2.55344	2.55344	A up vs B	43.3523	2.74365	0.253149	1
13263	258158_at	821047	PAP17	PAP17; acid phosphatase/ phosphatase/ protein serine/threonine phosphatase	NM_112660	0.00277294	6.51787	7.8559	0.00277294	0.39556	-2.52806	A down vs B	43.2015	2.68549	0.248648	1
5074	249969_at	832028	---	---	NM_001161247 /// NM_121914 /// NM_180520	0.00278239	6.32157	5.28241	0.00278239	2.05502	2.05502	A up vs B	43.1225	1.61976	0.150248	1
5028	249923_at	832032	---	---	NM_121917	0.00279501	8.77026	6.36418	0.00279501	5.30031	5.30031	A up vs B	43.0175	8.68382	0.807467	1
873	245768_at	840253	---	---	NM_103082	0.00280153	9.23504	6.97913	0.00280153	4.77637	4.77637	A up vs B	42.9636	7.63373	0.710716	1
2705	247600_at	836210	MYB34	MYB34 (MYB DOMAIN PROTEIN 34); DNA binding / kinase/ transcription activator/ transcrip	NM_125482	0.00280342	5.881	4.33272	0.00280342	2.92467	2.92467	A up vs B	42.948	3.59572	0.334891	1
16823	261718_at	838420	---	---	NM_001160877 /// NM_101697	0.00281485	5.65071	4.30809	0.00281485	2.53611	2.53611	A up vs B	42.854	2.70394	0.252386	1
4542	249437_at	833996	---	---	NM_123362	0.00282181	5.26073	4.08405	0.00282181	2.26057	2.26057	A up vs B	42.7971	2.07688	0.194114	1
13811	258706_at	820114	---	---	NM_111791	0.00282239	6.31729	7.59625	0.00282239	0.412093	-2.42664	A down vs B	42.7924	2.45361	0.22935	1
16077	260972_at	841788	---	---	NM_001084243 /// NM_104231	0.00283152	5.47668	6.49603	0.00283152	0.493339	-2.027	A down vs B	42.718	1.5586	0.145943	1
14733	259628_at	842097	---	---	NM_104522	0.00283224	3.45459	4.58747	0.00283224	0.456004	-2.19296	A down vs B	42.7121	1.92513	0.180289	1
11245	256140_at	841287	---	---	NM_001160939 /// NM_103761	0.00283286	6.7337	5.60363	0.00283286	2.1887	2.1887	A up vs B	42.7071	1.9156	0.179417	1
1123	246018_at	830934	---	---	NM_121107	0.00283615	6.82947	12.2632	0.00283615	0.0231361	-43.2225	A down vs B	42.6804	44.2878	4.15064	1
926	245821_at	839168	---	---	NM_102391	0.00284016	7.3407	8.53402	0.00284016	0.437296	-2.28678	A down vs B	42.648	2.13602	0.200339	1
12482	257377_at	817438	PLL4	PLL4 (POLTERGEIST LIKE 4); catalytic/ protein serine/threonine phosphatase	NM_128448	0.00284098	6.03836	4.94351	0.00284098	2.13591	2.13591	A up vs B	42.6413	1.79804	0.168666	1
18261	263156_at	841841	---	---	NM_104280	0.00284459	6.86782	5.59807	0.00284459	2.4112	2.4112	A up vs B	42.6121	2.4184	0.227015	1
1936	246831_at	832703	MSS1	MSS1; carbohydrate transmembrane transporter/ hexose:hydrogen symporter/ high-affinity	NM_122535	0.00285769	7.4218	5.82706	0.00285769	3.0204	3.0204	A up vs B	42.5068	3.81478	0.358981	1
12424	257319_at	---	---	---	---	0.00286179	3.87068	5.21171	0.00286179	0.394737	-2.53333	A down vs B	42.474	2.69756	0.254044	1
19716	264611_at	839452	---	---	NM_100348	0.00287772	6.53232	5.49116	0.00287772	2.05788	2.05788	A up vs B	42.3471	1.62602	0.15359	1
2614	247509_at	836322	HSFB2A	AT-HSFB2A; DNA binding / transcription factor	NM_125595	0.00288195	6.5557	10.2133	0.00288195	0.0792411	-12.6197	A down vs B	42.3136	20.0671	1.89699	1
19768	264663_at	837531	LRR XI-23	LRR XI-23; ATP binding / kinase/ protein kinase/ protein serine/threonine kinase	NM_100871 /// NM_180611	0.00288219	7.93456	5.4001	0.00288219	5.79359	5.79359	A up vs B	42.3117	9.63521	0.910879	1
12307	257202_at	821957	---	---	NM_113279	0.00290908	7.38375	5.05057	0.00290908	5.03917	5.03917	A up vs B	42.1004	8.16564	0.775825	1
19440	264335_s_at	842036 /// 843368	UPL1	UPL1 (UBIQUITIN-PROTEIN LIGASE 1); ubiquitin-protein ligase	NM_104463 /// NM_105700	0.00291872	8.39118	7.23465	0.00291872	2.22922	2.22922	A up vs B	42.0254	2.00637	0.190967	1
17703	262598_at	838093	---	---	NM_101394	0.00293387	6.19955	4.58214	0.00293387	3.06824	3.06824	A up vs B	41.9083	3.92402	0.374534	1
11874	256769_at	820578	---	---	NM_112219	0.00293871	6.59582	5.2775	0.00293871	2.49376	2.49376	A up vs B	41.871	2.60696	0.249046	1
19502	264397_at	837730	---	---	NM_101054	0.00295043	7.35202	5.99954	0.00295043	2.55351	2.55351	A up vs B	41.7813	2.7438	0.262683	1
8320	253215_at	829647	---	---	NM_119661	0.00297165	8.5144	6.75293	0.00297165	3.39044	3.39044	A up vs B	41.62	4.65417	0.447301	1
16803	261698_at	840157	---	---	NM_102997	0.00298379	3.98704	5.41596	0.00298379	0.37141	-2.69245	A down vs B	41.5285	3.06271	0.294998	1
19884	264779_at	837379	ACHT4	ACHT4 (ATYPICAL CYS HIS RICH THIOREDOXIN 4); oxidoreductase, acting on sulfur group of	NM_001084022 /// NM_001123776 /// NM_001123777 /// NM_100730	0.00298725	7.40929	9.62986	0.00298725	0.214557	-4.66077	A down vs B	41.5026	7.39639	0.712861	1
10934	255829_at	818649	KT2	KT2 (POTASSIUM TRANSPORTER 2); potassium ion transmembrane transporter	NM_001084563 /// NM_129616	0.00300859	6.98097	5.72782	0.00300859	2.38361	2.38361	A up vs B	41.3434	2.35558	0.227904	1
14775	259670_at	841661	---	---	NM_104110	0.00304483	5.84393	4.69711	0.00304483	2.21426	2.21426	A up vs B	41.077	1.97281	0.192109	1
2389	247284_at	836562	OPT4	OPT4 (OLIGOPEPTIDE TRANSPORTER 4); oligopeptide transporter	NM_125837	0.00304491	5.88859	4.07083	0.00304491	3.52534	3.52534	A up vs B	41.0764	4.95638	0.48265	1
10690	255585_at	828144	anac069	anac069 (Arabidopsis NAC domain containing protein 69); transcription factor	NM_001084875 /// NM_116385	0.00305659	4.70563	6.3595	0.00305659	0.317787	-3.14676	A down vs B	40.9915	4.10291	0.400367	1
3612	248507_at	835110	---	---	NM_124424	0.00308103	6.29347	4.83551	0.00308103	2.74719	2.74719	A up vs B	40.8155	3.18846	0.312475	1
3559	248454_at	835209	---	---	NM_124514	0.00308563	5.33333	4.03446	0.00308563	2.46036	2.46036	A up vs B	40.7827	2.53058	0.248202	1
15750	260645_at	841764	TTL1	TTL1 (TETRATRICOPETIDE-REPEAT THIOREDOXIN-LIKE 1); binding	NM_104208	0.00308886	6.17231	4.76828	0.00308886	2.6464	2.6464	A up vs B	40.7596	2.95696	0.290185	1
4470	249365_at	834059	---	---	NM_123424	0.00309415	4.19317	5.59335	0.00309415	0.378882	-2.63934	A down vs B	40.7219	2.94075	0.288862	1
4198	249093_at	834410	---	---	NM_123755	0.0030982	5.91462	4.82814	0.0030982	2.12355	2.12355	A up vs B	40.6932	1.77066	0.174049	1
5996	250891_at	830332	KCS19	KCS19 (3-KETOACYL-COA SYNTHASE 19); acyltransferase/ catalytic/ transferase, transferri	NM_120535	0.00310305	5.80789	3.98896	0.00310305	3.52819	3.52819	A up vs B	40.6587	4.96276	0.488235	1
11330	256225_at	842075	---	---	NM_001084259 /// NM_104501 /// NM_179488 /// NM_179489	0.00310758	11.3112	10.1723	0.00310758	2.2021	2.2021	A up vs B	40.6267	1.94557	0.191555	1
8219	253114_at	829740	ATGB2	ATGB2 (GTP-BINDING 2); GTP binding	NM_001085030 /// NM_119752	0.00311572	6.99486	8.04203	0.00311572	0.483917	-2.06647	A down vs B	40.5693	1.64484	0.162176	1
8390	253285_at	829574	KCS16	KCS16 (3-KETOACYL-COA SYNTHASE 16); acyltransferase/ catalytic/ transferase, transferri	NM_119589	0.00312038	5.60806	4.42074	0.00312038	2.27729	2.27729	A up vs B	40.5366	2.11458	0.208659	1
9940	254835_s_at	826840 /// 826841	CYP706A5	CYP706A5; electron carrier/ heme binding / iron ion binding / monooxygenase/ oxygen bin	NM_117301 /// NM_117302	0.00313856	8.06755	6.1823	0.00313856	3.69417	3.69417	A up vs B	40.4094	5.33126	0.527725	1
8166	253061_at	829915	BT5	BT5 (BTB AND TAZ DOMAIN PROTEIN 5); protein binding / transcription regulator	NM_119924	0.00314896	8.25046	4.73126	0.00314896	11.4653	11.4653	A up vs B	40.3372	18.5772	1.84219	1
2025	246920_at	832580	---	---	NM_122418	0.00315543	5.68589	4.33095	0.00315543	2.55786	2.55786	A up vs B	40.2925	2.75379	0.27338	1
18811	263706_s_at	831270 /// 840006	---	---	NM_001036802 /// NM_001036803 /// NM_102856 /// NM_121424	0.00317291	7.37237	8.41411	0.00317291	0.485743	-2.0587	A down vs B	40.1722	1.62782	0.162084	1
15452	260347_at	843274	---	---	NM_105609 /// NM_202385	0.00318022	6.62553	5.19348	0.00318022	2.69831	2.69831	A up vs B	40.1222	3.07617	0.30668	1
17641	262536_at	838280	---	---	NM_101570	0.00318042	9.48767	8.44532	0.00318042	2.05958	2.05958	A up vs B	40.1208	1.62973	0.162482	1
14800	259695_at	842621	---	---	NM_104995	0.00318718	5.97468	4.76004	0.00318718	2.32083	2.32083	A up vs B	40.0748	2.21303	0.22089	1
14417	259312_at	819684	ATL6	ATL6; protein binding / zinc ion binding	NM_111393	0.00318742	7.84953	4.75475	0.00318742	8.54323	8.54323	A up vs B	40.0731	14.3665	1.43403	1
21294	266189_at	818488	---	---	NM_129459	0.00318755	6.58224	7.98687	0.00318755	0.377715	-2.6475	A down vs B	40.0723	2.95948	0.295414	1
22481	267376_at	817173	ER	ER (ERECTA); transmembrane receptor protein kinase	NM_128190	0.00319332	8.73503	7.40924	0.00319332	2.5067	2.5067	A up vs B	40.0331	2.63658	0.26344	1
4047	248942_at	834584	---	---	NM_123916	0.00321499	5.43734	4.06585	0.00321499	2.58739	2.58739	A up vs B	39.8868	2.82151	0.282951	1
20500	265395_at	816618	SRF1	SRF1 (strubbelig receptor family 1); kinase	NM_127654	0.00322918	5.7344	4.21766	0.00322918	2.86143	2.86143	A up vs B	39.7919	3.45074	0.346879	1
2488	247383_at	836460	---	---	NM_125736	0.00324091	5.60072	4.07649	0.00324091	2.87634	2.87634	A up vs B	39.7138	3.48494	0.351005	1
9381	254276_at	828381	---	---	NM_118411 /// NM_202865	0.00324118	6.51004	5.26209	0.00324118	2.37504	2.37504	A up vs B	39.712	2.33607	0.235301	1
15616	260511_at	841582	---	---	NM_104035	0.00325566	8.66384	7.66287	0.00325566	2.00134	2.00134	A up vs B	39.6163	1.50291	0.151747	1
4297	249192_at	834254	---	---	NM_123612	0.00327736	5.34901	6.41687	0.00327736	0.477027	-2.09632	A down vs B	39.474	1.71048	0.173328	1
21586	266481_at	817659	TCP10	TCP10 (TCP DOMAIN PROTEIN 10); transcription factor	NM_128662	0.00327924	5.37897	4.16909	0.00327924	2.31318	2.31318	A up vs B	39.4617	2.19571	0.222566	1
6324	251219_at	825412	---	---	NM_116104	0.0033318	5.10409	3.85495	0.0033318	2.377	2.377	A up vs B	39.1232	2.34054	0.2393	1
2740	247635_at	6240800 /// 836176	GRIK2	GRIK2 (GEMINIVIRUS REP INTERACTING KINASE 2); kinase	NM_001125994 /// NM_125448	0.00334019	6.19027	4.99182	0.00334019	2.29493	2.29493	A up vs B	39.0698	2.15442	0.220571	1
19129	264024_at	816653	---	---	NM_127688	0.00336296	5.42434	6.86587	0.00336296	0.368177	-2.71608	A down vs B	38.9262	3.11701	0.320299	1
19235	264130_at	844257	---	---	NM_106567	0.00338082	5.20787	7.08728	0.00338082	0.271796	-3.67923	A down vs B	38.8145	5.29825	0.546007	1
13931	258826_at	819903	ATGSL10	ATGSL10 (glucan synthase-like 10); 1,3-beta-glucan synthase	NM_111596	0.00338215	7.89403	6.86883	0.00338215	2.03524	2.03524	A up vs B	38.8063	1.57655	0.162505	1
10744	255639_at	828011	APRR8	APRR8 (PSEUDO-RESPONSE REGULATOR 8); transcription regulator/ two-component response re	NM_116302	0.0033828	5.32851	6.39461	0.0033828	0.477608	-2.09377	A down vs B	38.8022	1.70486	0.175748	1
15095	259990_s_at	832407 /// 843133	FKF1	FKF1 (FLAVIN-BINDING, KELCH REPEAT, F BOX 1); signal transducer/ two-component sensor/	NM_105475 /// NM_122248	0.00338423	6.76737	5.27764	0.00338423	2.80836	2.80836	A up vs B	38.7933	3.32894	0.343249	1
8076	252971_at	830032	PRP4	PRP4 (PROLINE-RICH PROTEIN 4)	NM_120037	0.00339406	11.0159	9.78371	0.00339406	2.34926	2.34926	A up vs B	38.7323	2.27749	0.235204	1
15142	260037_at	843216	RAV2	RAV2 (REGULATOR OF THE ATPASE OF THE VACUOLAR MEMBRANE); DNA binding / transcription fa	NM_105558	0.00340127	9.22484	5.69639	0.00340127	11.539	11.539	A up vs B	38.6877	18.6749	1.93084	1
8333	253228_at	829615	---	---	NM_119629	0.00340344	6.79108	8.37128	0.00340344	0.334434	-2.99013	A down vs B	38.6744	3.74558	0.387397	1
10614	255509_at	827547	---	---	NM_116454	0.00340754	5.20734	6.79138	0.00340754	0.333546	-2.99808	A down vs B	38.6491	3.76378	0.389533	1
13238	258133_at	822041	MBF1C	MBF1C (MULTIPROTEIN BRIDGING FACTOR 1C); DNA binding / transcription coactivator/ trans	NM_113358	0.00341639	6.98012	14.1004	0.00341639	0.00718753	-139.13	A down vs B	38.5947	76.0478	7.88167	1
10743	255638_at	828020	---	---	NM_116299	0.00344148	6.65285	5.42564	0.00344148	2.34113	2.34113	A up vs B	38.4418	2.25904	0.235061	1
2022	246917_at	832600	---	---	NM_122437 /// NM_180741	0.00345039	7.79096	10.1439	0.00345039	0.195741	-5.10878	A down vs B	38.3879	8.30477	0.865354	1
12102	256997_at	820621	---	---	NM_112261	0.00346298	7.33189	5.63996	0.00346298	3.23089	3.23089	A up vs B	38.3121	4.29396	0.448314	1
12140	257035_at	821461	CYP707A4	CYP707A4; (+)-abscisic acid 8'-hydroxylase/ oxygen binding	NM_112814	0.00346636	3.66573	5.01361	0.00346636	0.392867	-2.54539	A down vs B	38.2917	2.7252	0.284677	1
11432	256327_at	820474	GAUT9	GAUT9 (Galacturonosyltransferase 9); polygalacturonate 4-alpha-galacturonosyltransferas	NM_111102	0.00349581	7.73287	6.54392	0.00349581	2.27988	2.27988	A up vs B	38.1162	2.12042	0.222522	1
21328	266223_at	817428	---	---	NM_128438	0.003521	7.2666	5.11348	0.003521	4.44788	4.44788	A up vs B	37.9678	6.95388	0.732608	1
15770	260665_at	838519	---	---	NM_101793	0.00352418	7.31889	6.22757	0.00352418	2.1307	2.1307	A up vs B	37.9492	1.7865	0.188304	1
4894	249789_at	832504	---	---	NM_122342	0.00352887	5.01302	6.11325	0.00352887	0.466443	-2.14389	A down vs B	37.9218	1.81576	0.191526	1
19939	264834_at	839106	---	---	NM_100252	0.00357978	7.46454	5.57615	0.00357978	3.70223	3.70223	A up vs B	37.6277	5.34906	0.568629	1
19673	264568_at	839312	---	---	NM_100393	0.00359361	5.13877	3.97466	0.00359361	2.24095	2.24095	A up vs B	37.5489	2.03273	0.216542	1
10020	254915_s_at	826733 /// 826734	---	---	NM_117202 /// NM_117203	0.00360735	6.64504	5.20467	0.00360735	2.7139	2.7139	A up vs B	37.471	3.112	0.332203	1
6597	251492_at	825097	TXR1	TXR1 (THAXTOMIN A RESISTANT 1)	NM_115790	0.00360934	7.67462	8.95742	0.00360934	0.410997	-2.43311	A down vs B	37.4598	2.46836	0.263574	1
22285	267180_at	818333	SLT1	SLT1 (sodium- and lithium-tolerant 1)	NM_129312 /// NM_201896	0.00361653	7.10261	5.67653	0.00361653	2.68715	2.68715	A up vs B	37.4193	3.05053	0.326092	1
20505	265400_at	815558	---	---	NM_126828 /// NM_179618	0.00365297	10.7153	9.26369	0.00365297	2.73503	2.73503	A up vs B	37.2157	3.16053	0.339698	1
20171	265066_at	839384	FLA9	FLA9 (FASCICLIN-LIKE ARABINOOGALACTAN 9)	NM_100267	0.00365471	8.81738	6.91688	0.00365471	3.73344	3.73344	A up vs B	37.2061	5.41788	0.582472	1
9094	253989_at	828719	---	---	NM_118746	0.00368391	7.18536	5.29893	0.00368391	3.69718	3.69718	A up vs B	37.0453	5.33791	0.576365	1
2452	247347_at	836498	SHA1	SHA1 (shoot apical meristem arrest 1); protein binding / zinc ion binding	NM_125773	0.0037093	8.96789	7.73305	0.0037093	2.35354	2.35354	A up vs B	36.907	2.28722	0.24789	1
7578	252473_s_at	823814 /// 831286	---	---	NM_114528 /// NM_121439	0.00371089	4.72916	3.70733	0.00371089	2.03048	2.03048	A up vs B	36.8984	1.56618	0.169783	1
22788	AFFX-r2-At-Actin-5_s_at	---	---	---	---	0.00372515	8.01983	9.12085	0.00372515	0.466187	-2.14506	A down vs B	36.8214	1.81837	0.197534	1
12621	257516_at	843236	ACR4	ACR4 (ACT REPEAT 4); amino acid binding	NM_105575 /// NM_202378	0.00377095	6.6325	5.10886	0.00377095	2.87517	2.87517	A up vs B	36.5771	3.48224	0.380812	1
11350	256245_at	820438	HSP70	HSP70 (heat shock protein 70); ATP binding	NM_112093	0.00377229	7.15147	13.7371	0.00377229	0.0104119	-96.0439	A down vs B	36.57	65.0556	7.11574	1
17610	262505_at	838770	---	---	NM_102017	0.00377412	9.6836	8.59351	0.00377412	2.12887	2.12887	A up vs B	36.5603	1.78244	0.195013	1
10950	255845_at	817926	---	---	NM_128920	0.00377639	5.14347	6.23562	0.00377639	0.469061	-2.13192	A down vs B	36.5483	1.78919	0.195817	1
870	245765_at	840254	---	---	NM_103083	0.00379932	8.45554	5.43623	0.00379932	8.10781	8.10781	A up vs B	36.428	13.6744	1.50152	1
6735	251630_at	824909	---	---	NM_115602	0.00383046	5.31792	3.94875	0.00383046	2.58322	2.58322	A up vs B	36.2662	2.81194	0.310145	1
9915	254810_at	826848	PME1	PME1 (PECTIN METHYLESTERASE INHIBITOR 1); enzyme inhibitor/ pectinesterase/ pectinester	NM_117309	0.00383908	7.16665	5.08638	0.00383908	4.22887	4.22887	A up vs B	36.2217	6.49129	0.716839	1
5749	250644_at	830564	---	---	NM_001125708 /// NM_001125709 /// NM_120758	0.00385661	5.37062	6.96829	0.00385661	0.33041	-3.02654	A down vs B	36.1318	3.82882	0.423873	1
12848	257743_at	822360	---	---	NM_113654	0.00386905	6.02906	4.87644	0.00386905	2.22317	2.22317	A up vs B	36.0684	1.99279	0.221001	1
19334	264229_at	843069	---	---	NM_001084316 /// NM_105415	0.0038808	6.84592	5.61452	0.0038808	2.34794	2.34794	A up vs B	36.0088	2.27449	0.25266	1
2371	247266_at	836578	XYL4	XYL4; hydrolase, hydrolyzing O-glycosyl compounds / xylan 1,4-beta-xylosidase	NM_125853	0.00396415	8.43405	5.84721	0.00396415	6.00784	6.00784	A up vs B	35.5935	10.0377	1.12803	1
2972	247867_at	835868	CIPK21	CIPK21 (CBL-interacting protein kinase 21); ATP binding / kinase/ protein kinase/ prote	NM_125144	0.0039715	6.86498	5.00117	0.0039715	3.63968	3.63968	A up vs B	35.5574	5.2107	0.586172	1
11897	256792_at	821779	---	---	NM_113112	0.00397559	6.18164	5.08118	0.00397559	2.14423	2.14423	A up vs B	35.5375	1.81652	0.204462	1
7335	252230_at	824143	---	---	NM_114841	0.00398343	4.73074	5.76473	0.00398343	0.488359	-2.04767	A down vs B	35.4993	1.60369	0.180701	1
6030	250925_at	831859	---	---	NM_120416	0.00400452	5.36529	6.56307	0.00400452	0.435947	-2.29386	A down vs B	35.397	2.152	0.243185	1
7458	252353_at	823977	---	---	NM_114690	0.00401693	8.22825	7.05109	0.00401693	2.26131	2.26131	A up vs B	35.3372	2.07856	0.235283	1
11298	256193_at	839900	---	---	NM_102759 /// NM_202211	0.00404087	5.33842	6.60929	0.00404087	0.41441	-2.41307	A down vs B	35.2226	2.42266	0.275125	1
6249	251144_at	831901	---	---	NM_120199	0.00406348	6.8077	5.39488	0.00406348	2.66257	2.66257	A up vs B	35.1153	2.99409	0.341058	1
467	245362_at	827457	HAT1	HAT1; DNA binding / transcription factor	NM_117849	0.00407307	7.34103	5.33946	0.00407307	4.00435	4.00435	A up vs B	35.0701	6.00942	0.685418	1
15670	260565_at	818984	---	---	NM_129942	0.00408731	5.205	3.91812	0.00408731	2.43998	2.43998	A up vs B	35.0032	2.48406	0.283866	1
5373	250268_s_at	831135 /// 831136	---	---	NM_121298 /// NM_121299	0.00412525	7.88086	6.66309	0.00412525	2.32586	2.32586	A up vs B	34.8267	2.22443	0.255485	1
18233	263128_at	844196	LZF1	LZF1 (LIGHT-REGULATED ZINC FINGER PROTEIN 1); transcription factor/ zinc ion binding	NM_106507	0.00415057	7.96592	9.32105	0.00415057	0.3909	-2.5582	A down vs B	34.7103	2.75456	0.317435	1
193	245088_at	818572	---	---	NM_129544	0.00417339	5.01338	3.71523	0.00417339	2.45912	2.45912	A up vs B	34.6063	2.52775	0.292173	1
5750	250645_at	830559	---	---	NM_120753	0.00417667	8.73991	7.20431	0.00417667	2.89909	2.89909	A up vs B	34.5914	3.53709	0.409014	1
11623	256518_at	842922	---	---	NM_105279	0.00420594	5.40983	11.2145	0.00420594	0.0178898	-55.8977	A down vs B	34.4594	50.5421	5.86686	1
2254	247149_at	836692	---	---	NM_125964	0.00421709	9.64026	7.55001	0.00421709	4.25822	4.25822	A up vs B	34.4094	6.55372	0.761852	1
18169	263064_at	6240780 /// 816329	CPuORF1	CPuORF1 (Conserved peptide upstream open reading frame 1)	NM_001124870 /// NM_127373	0.0042714	8.58911	6.77365	0.0042714	3.51973	3.51973	A up vs B	34.169	4.94387	0.578755	1
6984	251879_at	824587	---	---	NM_115280	0.00427872	7.33535	3.9337	0.00427872	10.5681	10.5681	A up vs B	34.137	17.3568	2.03379	1
2378	247273_at	6240699 /// 6240962 /// 6241082 /// 836555	CPuORF40	CPuORF40 (Conserved peptide upstream open reading frame 40)	NM_001126018 /// NM_001126019 /// NM_001126020 /// NM_125830	0.00428076	5.64325	3.96742	0.00428076	3.19502	3.19502	A up vs B	34.128	4.21259	0.49374	1
22762	AFFX-Athal-Ubq_M_f_at	---	---	---	---	0.0043185	9.78703	10.9823	0.0043185	0.436706	-2.28987	A down vs B	33.9642	2.14299	0.252382	1
6847	251742_at	824771	---	---	NM_001084831 /// NM_115463	0.00434807	8.75137	7.69958	0.00434807	2.0731	2.0731	A up vs B	33.8373	1.65939	0.196161	1
7220	252115_at	824323	LTP5	LTP5 (Lipid transfer protein 5); lipid transporter	NM_115019	0.00437135	11.464	9.78877	0.00437135	3.19381	3.19381	A up vs B	33.7383	4.20985	0.499118	1
13965	258860_at	821063	KUP3	KUP3 (K+ UPTAKE TRANSPORTER 3); potassium ion transmembrane transporter	NM_111071	0.00437142	5.96378	4.87691	0.00437142	2.12413	2.12413	A up vs B	33.738	1.77194	0.210083	1
17850	262745_at	839760	---	---	NM_001036026 /// NM_102628	0.00437398	7.43241	5.73201	0.00437398	3.24992	3.24992	A up vs B	33.7272	4.33705	0.514368	1
6326	251221_at	825429	---	---	NM_116120	0.00437701	11.231	10.0759	0.00437701	2.22704	2.22704	A up vs B	33.7144	2.00148	0.237464	1
16881	261776_at	843952	---	---	NM_106269	0.00438692	4.02482	5.41969	0.00438692	0.38028	-2.62964	A down vs B	33.6726	2.91848	0.34669	1
10535	255430_at	827972	tic20-IV	tic20-IV (TRANSLOCON AT THE INNER ENVELOPE MEMBRANE OF CHLOROPLASTS 20-IV)	NM_116570	0.00438713	4.7518	6.32347	0.00438713	0.336418	-2.97249	A down vs B	33.6717	3.70523	0.44016	1
8463	253358_at	829431	GAMMA-VPE	GAMMA-VPE (GAMMA VACUOLAR PROCESSING ENZYME); cysteine-type endopeptidase	NM_119448	0.00440222	9.08764	7.9331	0.00440222	2.22614	2.22614	A up vs B	33.6083	1.99946	0.237972	1
3101	247996_at	835716	---	---	NM_124999	0.00440876	8.70406	6.38226	0.00440876	4.99955	4.99955	A up vs B	33.5809	8.08613	0.963182	1
14469	259364_at	837886	RAV1	RAV1; DNA binding / transcription factor/ transcription repressor	NM_101197	0.00442857	7.24107	5.06246	0.00442857	4.52717	4.52717	A up vs B	33.4983	7.11952	0.850134	1
22444	267339_at	818574	---	---	NM_129545	0.00443215	5.36692	4.0047	0.00443215	2.57079	2.57079	A up vs B	33.4835	2.78344	0.332515	1
986	245881_at	6240224 /// 6240465 /// 6240740 /// 830805	---	---	NM_001125724 /// NM_001125725 /// NM_001125726 /// NM_120983	0.00444508	6.71131	4.72137	0.00444508	3.97222	3.97222	A up vs B	33.43	5.93983	0.710719	1
5322	250217_at	831262	---	---	NM_121416	0.00444716	10.4031	8.4373	0.00444716	3.90625	3.90625	A up vs B	33.4214	5.79646	0.693742	1
11607	256502_at	6240367 /// 840582	---	---	NM_001123947 /// NM_103340	0.00444889	7.85317	9.26477	0.00444889	0.375895	-2.66032	A down vs B	33.4143	2.98892	0.357801	1
7590	252485_at	823806	RPP13	RPP13 (RECOGNITION OF PERONOSPORA PARASITICA 13); ATP binding	NM_114520	0.00445796	7.62791	6.52688	0.00445796	2.14508	2.14508	A up vs B	33.3769	1.81841	0.217924	1
3900	248795_at	834786	---	---	NM_124110	0.00446938	7.7916	6.61267	0.00446938	2.26409	2.26409	A up vs B	33.33	2.08481	0.250202	1
18687	263582_at	816217	LYM2	LYM2 (LYSM DOMAIN GPI-ANCHORED PROTEIN 2 PRECURSOR)	NM_127266	0.00449015	7.2644	6.21464	0.00449015	2.07019	2.07019	A up vs B	33.2452	1.653	0.198886	1
13044	257939_at	821531	STP4	STP4 (SUGAR TRANSPORTER 4); carbohydrate transmembrane transporter/ monosaccharide tran	NM_112883	0.00449379	7.49188	6.06546	0.00449379	2.68779	2.68779	A up vs B	33.2305	3.05201	0.367375	1
3711	248606_at	6240911 /// 835005	CPuORF4	CPuORF4 (Conserved peptide upstream open reading frame 4)	NM_001125930 /// NM_124322	0.0045052	7.74836	5.31607	0.0045052	5.39749	5.39749	A up vs B	33.1842	8.87404	1.06967	1
5687	250582_at	830651	---	---	NM_120840	0.00451137	7.11021	5.91992	0.00451137	2.28198	2.28198	A up vs B	33.1592	2.12518	0.256361	1
17949	262844_at	838054	---	---	NM_101358	0.00451204	6.693	5.1585	0.00451204	2.89688	2.89688	A up vs B	33.1565	3.53204	0.426105	1
20338	265233_s_at	815392	---	---	NM_126756	0.00451248	5.58534	7.23364	0.00451248	0.319015	-3.13465	A down vs B	33.1548	4.07536	0.491678	1
7325	252220_at	824156	LBD38	LBD38 (LOB DOMAIN-CONTAINING PROTEIN 38)	NM_114854	0.00452533	8.39946	6.23887	0.00452533	4.471	4.471	A up vs B	33.103	7.00228	0.84612	1
4649	249544_at	833791	ASF1B	ASF1B (ANTI- SILENCING FUNCTION 1B)	NM_123171	0.00453155	5.85041	6.92609	0.00453155	0.474447	-2.10771	A down vs B	33.078	1.73563	0.209883	1
16896	261791_at	838186	---	---	NM_101484	0.00456487	6.72235	5.71607	0.00456487	2.00872	2.00872	A up vs B	32.945	1.51889	0.184415	1
21974	266869_at	819074	---	---	NM_130030	0.00463109	5.05256	6.25224	0.00463109	0.435371	-2.29689	A down vs B	32.6851	2.15886	0.264201	1
6387	251282_at	825336	CRF6	CRF6 (CYTOKININ RESPONSE FACTOR 6); DNA binding / transcription factor	NM_116028	0.00464549	4.41107	5.93595	0.00464549	0.347508	-2.87763	A down vs B	32.6293	3.48789	0.427578	1
14177	259072_at	820342	FLA18	FLA18 (FASCICLIN-LIKE ARABINOGALACTAN PROTEIN 18 PRECURSOR)	NM_112002	0.00464924	7.7052	6.42493	0.00464924	2.42884	2.42884	A up vs B	32.6148	2.45864	0.301536	1
8991	253886_at	828885	CYP709B3	CYP709B3; electron carrier/ heme binding / iron ion binding / monooxygenase/ oxygen bin	NM_118910	0.00467095	7.03269	5.77937	0.00467095	2.38389	2.38389	A up vs B	32.5313	2.3562	0.289715	1
3794	248689_at	834867	PAT1	PAT1 (phytochrome a signal transduction 1); signal transducer/ transcription factor	NM_124189 /// NM_203174	0.00467407	6.92319	5.90786	0.00467407	2.02137	2.02137	A up vs B	32.5193	1.54635	0.190207	1
6574	251469_at	825122	---	---	NM_115815 /// NM_202733	0.00469419	4.24641	5.93222	0.00469419	0.310829	-3.2172	A down vs B	32.4425	4.26291	0.525595	1
2630	247525_at	836259	TOC1	TOC1 (TIMING OF CAB EXPRESSION 1); transcription regulator/ two-component response regu	NM_125531	0.00480013	8.23371	6.80872	0.00480013	2.68512	2.68512	A up vs B	32.0461	3.04588	0.380188	1
7520	252415_at	823888	ASN1	ASN1 (GLUTAMINE-DEPENDENT ASPARAGINE SYNTHASE 1); asparagine synthase (glutamine-hydrol	NM_114602 /// NM_180332 /// NM_180333	0.00481525	8.42826	6.76194	0.00481525	3.17402	3.17402	A up vs B	31.9906	4.1649	0.520766	1
8063	252958_at	830018	MYB4	MYB4; DNA binding / transcription factor	NM_120023	0.00484734	4.58781	6.43971	0.00484734	0.277027	-3.60975	A down vs B	31.8736	5.1443	0.645588	1
5310	250205_at	831250	---	---	NM_121405	0.00484976	3.52159	5.57902	0.00484976	0.240244	-4.16244	A down vs B	31.8648	6.34953	0.797058	1
21527	266422_at	818447	GAUT7	GAUT7 (GALACTURONOSYLTRANSFERASE 7); polygalacturonate 4-alpha-galacturonosyltransferas	NM_129422	0.00485961	6.09281	5.03038	0.00485961	2.08845	2.08845	A up vs B	31.8292	1.69314	0.212778	1
51	244946_at	---	---	---	---	0.00486592	3.91045	5.51123	0.00486592	0.329698	-3.03308	A down vs B	31.8064	3.84376	0.483394	1
14794	259689_x_at	842617	---	---	NM_104991	0.00494423	5.38807	3.72528	0.00494423	3.16628	3.16628	A up vs B	31.5275	4.14731	0.526183	1
22135	267030_at	818425	SCAR2	SCAR2 (SCAR HOMOLOG 2)	NM_129400	0.00498125	6.96175	5.84121	0.00498125	2.17429	2.17429	A up vs B	31.3978	1.88342	0.239943	1
16699	261594_at	840218	AT-GTL1	AT-GTL1 (GT2-LIKE 1); DNA binding / transcription factor	NM_103052	0.00498546	7.22543	5.90534	0.00498546	2.49682	2.49682	A up vs B	31.3832	2.61396	0.333167	1
4582	249477_s_at	833885 /// 833886	---	---	NM_123255 /// NM_123256	0.00499313	4.56008	3.44595	0.00499313	2.16465	2.16465	A up vs B	31.3566	1.86193	0.237517	1
5512	250407_at	830954	ATCM2	ATCM2 (chorismate mutase 2); chorismate mutase	NM_121125	0.00500806	5.18203	6.72385	0.00500806	0.34345	-2.91163	A down vs B	31.3049	3.56584	0.455627	1
13598	258493_at	820627	---	---	NM_111123	0.00504073	4.87261	5.93635	0.00504073	0.47839	-2.09035	A down vs B	31.1926	1.69732	0.217656	1
1092	245987_at	831157	ANAC083	ANAC083 (ARABIDOPSIS NAC DOMAIN CONTAINING PROTEIN 83); transcription factor	NM_121321	0.00505563	8.08604	5.95177	0.00505563	4.39015	4.39015	A up vs B	31.1418	6.83267	0.87762	1
19893	264788_at	816298	---	---	NM_127342	0.00507461	5.3499	4.14647	0.00507461	2.30286	2.30286	A up vs B	31.0774	2.17236	0.279607	1
22197	267092_at	818390	AUX1	AUX1 (AUXIN RESISTANT 1); amino acid transmembrane transporter/ auxin binding / auxin i	NM_129368	0.0050767	7.79451	6.55279	0.0050767	2.3648	2.3648	A up vs B	31.0703	2.3128	0.297751	1
203	245098_at	818693	ERS1	ERS1 (ETHYLENE RESPONSE SENSOR 1); ethylene binding / protein histidine kinase/ recepto	NM_129658	0.00510968	7.81631	6.28031	0.00510968	2.8999	2.8999	A up vs B	30.9592	3.53895	0.45724	1
22177	267072_at	818716	---	---	NM_180016	0.00512673	4.92125	6.75696	0.00512673	0.280154	-3.56946	A down vs B	30.9023	5.05472	0.654285	1
9786	254681_at	827539	---	---	NM_001036584 /// NM_117924	0.00514096	3.89567	4.92656	0.00514096	0.489407	-2.04329	A down vs B	30.8549	1.59411	0.206659	1
15199	260094_at	843659	GER1	GER1 (GDP-4-KETO-6-DEOXYMANNOSE-3,5-EPIMERASE-4-REDUCTASE 1); GDP-L-fucose synthase	NM_105984	0.00514523	5.17606	6.43681	0.00514523	0.417326	-2.39621	A down vs B	30.8408	2.38425	0.309233	1
2552	247447_at	836394	---	---	NM_125668	0.00516936	3.55624	5.05987	0.00516936	0.352665	-2.83555	A down vs B	30.761	3.39135	0.440994	1
3508	248403_at	835215	---	---	NM_124520 /// NM_180839	0.00523062	5.76218	6.84761	0.00523062	0.471253	-2.122	A down vs B	30.5611	1.76722	0.231304	1
10839	255734_at	839142	---	---	NM_102366	0.00524094	9.09105	6.97228	0.00524094	4.34324	4.34324	A up vs B	30.5278	6.73378	0.882316	1
16516	261411_at	837293	HTB1	HTB1; DNA binding	NM_100653	0.00524115	7.41038	5.96313	0.00524115	2.72688	2.72688	A up vs B	30.5271	3.1418	0.411673	1
13284	258179_at	821723	---	---	NM_113064	0.00525519	6.31072	5.0608	0.00525519	2.37828	2.37828	A up vs B	30.4819	2.34344	0.307519	1
7377	252272_at	824129	BAM2	BAM2 (BARELY ANY MERISTEM 2); ATP binding / protein binding / protein kinase/ protein s	NM_114827	0.00529296	7.30601	5.47271	0.00529296	3.56352	3.56352	A up vs B	30.3612	5.0415	0.664203	1
13788	258683_at	820023	ATSIK	ATSIK; ATP binding / kinase/ protein kinase/ protein tyrosine kinase	NM_111710	0.00529522	7.31761	5.90812	0.00529522	2.65644	2.65644	A up vs B	30.354	2.98	0.3927	1
17	244912_at	---	---	---	---	0.00532507	6.45257	7.72196	0.00532507	0.414837	-2.41058	A down vs B	30.2596	2.417	0.319502	1
10969	255864_at	817582	---	---	NM_128585	0.00537682	5.06809	6.28761	0.00537682	0.429426	-2.32869	A down vs B	30.0978	2.23083	0.296478	1
12624	257519_at	821275	---	---	NM_110987	0.00538087	5.40013	6.53727	0.00538087	0.45466	-2.19945	A down vs B	30.0853	1.93963	0.257885	1
3023	247918_at	835865	---	---	NM_125142	0.00538317	5.27841	6.41011	0.00538317	0.456376	-2.19117	A down vs B	30.0781	1.92113	0.255485	1
11558	256453_at	843864	DHAR2	DHAR2 (DEHYDROASCORBATE REDUCTASE 2); glutathione binding / glutathione dehydrogenase (	NM_106182	0.00542904	7.2262	8.37883	0.00542904	0.449807	-2.22317	A down vs B	29.9369	1.9928	0.266267	1
18004	262899_at	842281	PEN3	PEN3 (PENETRATION 3); ATPase, coupled to transmembrane movement of substances / cadmium	NM_104680	0.00542923	10.6598	8.56464	0.00542923	4.2728	4.2728	A up vs B	29.9363	6.58468	0.879824	1
20435	265330_at	816358	GUT15	miscRNA	NR_022512	0.00545514	7.24627	8.38802	0.00545514	0.453207	-2.2065	A down vs B	29.8574	1.95542	0.261968	1
5087	249982_at	831970	---	---	NM_121857	0.00546138	7.3368	6.15014	0.00546138	2.27626	2.27626	A up vs B	29.8384	2.11226	0.28316	1
15146	260041_at	843209	---	---	NM_105551	0.00546567	5.08858	4.08857	0.00546567	2.00001	2.00001	A up vs B	29.8254	1.50003	0.201175	1
12099	256994_s_at	822175 /// 822177	ATTPS-CIN	ATTPS-CIN (terpene synthase-like sequence-1,8-cineole); (E)-beta-ocimene synthase/ myrc	NM_113483 /// NM_113485	0.00547021	7.92686	6.41376	0.00547021	2.85421	2.85421	A up vs B	29.8117	3.43417	0.460782	1
21104	265999_at	816944	---	---	NM_127972	0.00547937	5.88213	9.81515	0.00547937	0.0654701	-15.2741	A down vs B	29.784	23.203	3.11616	1
6428	251323_at	825331	---	---	NM_116023	0.00552173	9.69658	8.47619	0.00552173	2.33009	2.33009	A up vs B	29.657	2.23401	0.301313	1
14944	259839_at	841649	---	---	NM_104099	0.00553915	7.9218	6.78512	0.00553915	2.19875	2.19875	A up vs B	29.6051	1.93808	0.261858	1
13617	258512_at	819829	---	---	NM_001125119 /// NM_111527	0.00556463	7.62802	6.52496	0.00556463	2.1481	2.1481	A up vs B	29.5297	1.82512	0.247224	1
8431	253326_at	829481	---	---	NM_119498	0.00558588	4.81299	5.94195	0.00558588	0.457246	-2.18701	A down vs B	29.4673	1.91182	0.259518	1
9539	254434_at	827836	---	---	NM_118206	0.00558906	5.36563	4.05624	0.00558906	2.47836	2.47836	A up vs B	29.458	2.57174	0.349209	1
2983	247878_at	835884	---	---	NM_125159	0.00560801	5.22787	3.6262	0.00560801	3.03494	3.03494	A up vs B	29.4026	3.84801	0.523492	1
15558	260453_s_at	815454 /// 843583	---	---	NM_105910 /// NM_126784 /// NM_202402	0.00561983	6.22143	8.35283	0.00561983	0.228236	-4.38143	A down vs B	29.3682	6.81431	0.92812	1
14841	259736_at	842747	AtGH9C2	AtGH9C2 (Arabidopsis thaliana glycosyl hydrolase 9C2); carbohydrate binding / catalytic	NM_105114	0.00563613	7.11247	5.07841	0.00563613	4.09555	4.09555	A up vs B	29.321	6.20608	0.84664	1
5567	250462_at	830865	---	---	NM_001085093 /// NM_121040	0.00566137	5.17207	4.1121	0.00566137	2.08489	2.08489	A up vs B	29.2482	1.6853	0.230483	1
17462	262357_at	843635	---	---	NM_105962	0.00566775	4.15179	5.68035	0.00566775	0.346623	-2.88498	A down vs B	29.2299	3.50474	0.479611	1
17054	261949_at	842775	BDG1	BDG1 (BODYGUARD1); hydrolase	NM_105142	0.00570961	5.89969	4.77804	0.00570961	2.17596	2.17596	A up vs B	29.1105	1.88715	0.259308	1
22750	267645_at	817847	BGLU33	BGLU33 (BETA GLUCOSIDASE 33); catalytic/ cation binding / hydrolase, hydrolyzing O-glyc	NM_128846 /// NM_201858	0.00571337	4.80519	3.43637	0.00571337	2.58261	2.58261	A up vs B	29.0999	2.81054	0.38633	1
7042	251937_at	6241181 /// 824508	CPuORF46	CPuORF46 (Conserved peptide upstream open reading frame 46)	NM_001125361 /// NM_115200	0.00572035	6.55877	4.53441	0.00572035	4.06811	4.06811	A up vs B	29.0801	6.14705	0.845533	1
18703	263598_at	814716	EXGT-A3	EXGT-A3; hydrolase, acting on glycosyl bonds / xyloglucan:xyloglucosyl transferase	NM_126246	0.0057274	9.16998	7.36543	0.0057274	3.49321	3.49321	A up vs B	29.0602	4.88462	0.672345	1
22688	267583_at	818796	---	---	NM_129760	0.00575746	6.40685	5.15342	0.00575746	2.38407	2.38407	A up vs B	28.9757	2.35662	0.325324	1
497	245392_at	827245	---	---	NM_117659	0.0057937	6.81728	8.89136	0.0057937	0.237488	-4.21073	A down vs B	28.8746	6.45265	0.893886	1
13239	258134_at	822048	---	---	NM_113364	0.00579771	5.35484	4.02822	0.00579771	2.50816	2.50816	A up vs B	28.8635	2.63991	0.365848	1
423	245318_at	827406	---	---	NM_117802	0.00581532	10.5757	9.12641	0.00581532	2.7308	2.7308	A up vs B	28.8148	3.15081	0.437388	1
15408	260303_at	843389	---	---	NM_105720	0.00584328	5.38283	4.16497	0.00584328	2.32602	2.32602	A up vs B	28.7379	2.22479	0.309665	1
15015	259910_at	843602	---	---	NM_105929	0.00585291	6.31362	4.98682	0.00585291	2.50846	2.50846	A up vs B	28.7116	2.6406	0.367879	1
269	245164_at	817883	HSP60-2	HSP60-2 (HEAT SHOCK PROTEIN 60-2); ATP binding	NM_179872	0.0058652	6.92297	7.9795	0.0058652	0.480789	-2.07991	A down vs B	28.678	1.67436	0.23354	1
18572	263467_at	817730	---	---	NM_128731	0.00591878	4.67226	5.87133	0.00591878	0.435554	-2.29592	A down vs B	28.5331	2.15667	0.30234	1
15571	260466_at	837633	---	---	NM_100965	0.0059412	4.9941	3.84504	0.0059412	2.21769	2.21769	A up vs B	28.473	1.9805	0.278229	1
17084	261979_at	840630	NIA2	NIA2 (NITRATE REDUCTASE 2); nitrate reductase (NADH)/ nitrate reductase	NM_103364	0.00594348	12.2224	10.7092	0.00594348	2.85438	2.85438	A up vs B	28.4669	3.43455	0.482602	1
17561	262456_at	837667	STP1	STP1 (SUGAR TRANSPORTER 1); carbohydrate transmembrane transporter/ sugar:hydrogen symp	NM_100998	0.00596733	8.97919	7.35237	0.00596733	3.08833	3.08833	A up vs B	28.4034	3.96985	0.559067	1
2237	247132_at	836752	ARO2	ARO2 (ARMADILLO REPEAT ONLY 2); binding	NM_126018	0.00598384	6.90891	5.54852	0.00598384	2.56753	2.56753	A up vs B	28.3597	2.77595	0.391535	1
22198	267093_at	818395	CAX1	CAX1 (cation exchanger 1); calcium ion transmembrane transporter/ calcium:cation antipo	NM_129373 /// NM_179961 /// NM_201901	0.00601654	9.73557	8.28387	0.00601654	2.73531	2.73531	A up vs B	28.2736	3.16116	0.447225	1
15393	260288_at	844392	---	---	NM_106701	0.00603073	6.82639	5.71664	0.00603073	2.15808	2.15808	A up vs B	28.2364	1.84732	0.261693	1
20035	264930_at	842374	NIK3	NIK3 (NSP-INTERACTING KINASE 3); kinase	NM_104763	0.00605353	7.81241	6.5602	0.00605353	2.38206	2.38206	A up vs B	28.1771	2.35205	0.333896	1
17811	262706_at	838197	---	---	NM_101494	0.00608939	4.70012	5.7849	0.00608939	0.471465	-2.12105	A down vs B	28.0843	1.76511	0.251402	1
9620	254515_at	827774	BAM3	BAM3 (BARELY ANY MERISTEM 3); ATP binding / protein binding / protein kinase/ protein s	NM_118146	0.00613199	6.41358	4.92888	0.00613199	2.7986	2.7986	A up vs B	27.9752	3.30652	0.47278	1
2741	247636_at	836178	---	---	NM_125450	0.0061444	6.31765	5.02949	0.0061444	2.44217	2.44217	A up vs B	27.9436	2.48904	0.356295	1
13330	258225_at	820805	---	---	NM_112433	0.0061653	8.52163	7.28758	0.0061653	2.35227	2.35227	A up vs B	27.8906	2.28432	0.327611	1
8094	252989_at	829999	sks9	sks9 (SKU5 Similar 9); copper ion binding / oxidoreductase	NM_120004	0.006185	6.94276	5.08538	0.006185	3.6235	3.6235	A up vs B	27.8409	5.17481	0.743481	1
21671	266566_at	816938	---	---	NM_127966	0.00618523	5.24072	6.27248	0.00618523	0.489114	-2.04451	A down vs B	27.8404	1.59679	0.22942	1
17328	262223_at	843807	---	---	NM_106126	0.00618901	5.31962	4.05195	0.00618901	2.40773	2.40773	A up vs B	27.8309	2.4105	0.34645	1
19162	264057_at	817403	RAP2.7	RAP2.7 (RELATED TO AP2.7); DNA binding / transcription factor	NM_128415 /// NM_201824	0.00619885	7.30278	6.2279	0.00619885	2.10654	2.10654	A up vs B	27.8062	1.73305	0.249304	1
4000	248895_at	834676	FLS2	FLS2 (FLAGELLIN-SENSITIVE 2); ATP binding / kinase/ protein binding / protein serine/th	NM_124003	0.00621389	5.2954	3.92918	0.00621389	2.57795	2.57795	A up vs B	27.7685	2.79984	0.403311	1
21440	266335_at	817805	KAO2	KAO2 (ENT-KAURENOIC ACID HYDROXYLASE 2); ent-kaurenoate oxidase/ oxygen binding	NM_128803	0.00622201	6.06761	5.05097	0.00622201	2.0232	2.0232	A up vs B	27.7483	1.55034	0.223486	1
1010	245905_at	830977	---	---	NM_121147	0.00622396	8.08422	9.99178	0.00622396	0.266542	-3.75175	A down vs B	27.7434	5.4582	0.786955	1
19959	264854_at	816251	RHA3A	RHA3A; protein binding / zinc ion binding	NM_127300	0.00622929	7.26744	6.0823	0.00622929	2.27384	2.27384	A up vs B	27.7301	2.10681	0.303901	1
13542	258437_at	820905	---	---	NM_112529	0.0062801	6.69227	5.09557	0.0062801	3.02449	3.02449	A up vs B	27.6045	3.82415	0.554135	1
20616	265511_at	815103	---	---	NM_126577	0.00633828	10.151	8.83518	0.00633828	2.4895	2.4895	A up vs B	27.4624	2.5972	0.378292	1
4249	249144_at	834345	SPL2	SPL2 (SQUAMOSA PROMOTER BINDING PROTEIN-LIKE 2); DNA binding / transcription factor	NM_123693 /// NM_180791 /// NM_203146	0.00639709	4.93664	3.7045	0.00639709	2.34916	2.34916	A up vs B	27.3208	2.27727	0.333411	1
22742	267637_at	818819	---	---	NM_129781	0.00643175	6.04312	5.03744	0.00643175	2.00789	2.00789	A up vs B	27.2382	1.51709	0.222788	1
18470	263365_at	816577	---	---	NM_001036303 /// NM_127615	0.006433	4.6935	6.04497	0.006433	0.391892	-2.55172	A down vs B	27.2353	2.73971	0.402377	1
22666	267561_at	819167	---	---	NM_130121	0.00645728	5.44833	4.43802	0.00645728	2.01434	2.01434	A up vs B	27.1779	1.53107	0.225341	1
7579	252474_at	823815	---	---	NM_114529	0.00646224	10.2205	7.03017	0.00646224	9.12827	9.12827	A up vs B	27.1662	15.2674	2.24801	1
2489	247384_at	836456	---	---	NM_001126012 /// NM_001126013 /// NM_125732	0.00646722	6.93934	8.12739	0.00646722	0.438896	-2.27845	A down vs B	27.1545	2.1172	0.311875	1
22370	267265_at	816829	SCPL13	serine-type carboxypeptidase	NM_001036325 /// NM_001084477 /// NM_001084478 /// NM_127863	0.00648436	8.9077	7.63047	0.00648436	2.42373	2.42373	A up vs B	27.1142	2.44697	0.360987	1
17903	262798_at	838692	SPL14	SPL14 (squamosa promoter binding protein-like 14); DNA binding / transcription activato	NM_101951	0.00652229	7.8382	6.64963	0.00652229	2.27927	2.27927	A up vs B	27.0257	2.11905	0.313634	1
18124	263019_at	838998	ATTPS9	ATTPS9; transferase, transferring glycosyl groups / trehalose-phosphatase	NM_102235	0.00653775	6.12776	5.12313	0.00653775	2.00642	2.00642	A up vs B	26.9899	1.5139	0.224366	1
12720	257615_at	822258	---	---	NM_001035695 /// NM_113558 /// NM_180301 /// NM_202636 /// NM_202637	0.00657125	7.19167	8.68985	0.00657125	0.354001	-2.82485	A down vs B	26.9126	3.3668	0.500404	1
8201	253096_at	829888	CYP81D4	CYP81D4; electron carrier/ heme binding / iron ion binding / monooxygenase/ oxygen bind	NM_119897	0.00660523	5.9885	4.63699	0.00660523	2.5518	2.5518	A up vs B	26.8349	2.7399	0.408408	1
1375	246270_at	829802	---	---	NM_119813	0.00662105	8.26711	5.2217	0.00662105	8.2558	8.2558	A up vs B	26.7989	13.9118	2.07647	1
19384	264279_s_at	844219 /// 844220	---	---	NM_106530 /// NM_106531	0.00666629	10.247	7.91559	0.00666629	5.03284	5.03284	A up vs B	26.6967	8.15295	1.22157	1
21910	266805_at	817552	---	---	NM_128556	0.00670812	7.04083	6.00568	0.00670812	2.04934	2.04934	A up vs B	26.6031	1.60732	0.241675	1
8360	253255_at	829628	---	---	NM_119642	0.00677263	6.96774	5.58385	0.00677263	2.60971	2.60971	A up vs B	26.4605	2.87273	0.434267	1
15744	260639_at	841752	---	---	NM_104197	0.00690599	4.20849	5.2406	0.00690599	0.488992	-2.04502	A down vs B	26.172	1.5979	0.244216	1
20349	265244_at	6241154 /// 818904	ATPAO2	ATPAO2 (Polyamine oxidase 2); amine oxidase/ electron carrier/ oxidoreductase	NM_001125033 /// NM_129863	0.00691397	6.35114	7.71891	0.00691397	0.387489	-2.58072	A down vs B	26.155	2.80621	0.429166	1
21048	265943_at	816476	CDA1	CDA1 (CYTIDINE DEAMINASE 1); cytidine deaminase	NM_127515	0.00699582	6.6267	7.83958	0.00699582	0.431407	-2.31799	A down vs B	25.9823	2.20661	0.339709	1
20355	265250_at	814726	BRL2	BRL2 (BRI1-LIKE 2); ATP binding / protein serine/threonine kinase/ transmembrane recept	NM_126256	0.00703965	4.89195	3.45337	0.00703965	2.71053	2.71053	A up vs B	25.8911	3.10426	0.479586	1
18052	262947_at	843908	GASA1	GASA1 (GAST1 PROTEIN HOMOLOG 1)	NM_106225	0.00704475	9.76094	11.5782	0.00704475	0.283766	-3.52403	A down vs B	25.8806	4.95346	0.765588	1
11151	256046_at	837224	---	---	NM_100587	0.00710516	6.63289	4.11813	0.00710516	5.715	5.715	A up vs B	25.7564	9.48598	1.47319	1
20919	265814_at	816303	---	---	NM_127347	0.00717474	7.55565	6.10368	0.00717474	2.73582	2.73582	A up vs B	25.6153	3.16233	0.49382	1
17682	262577_at	838097	---	---	NM_101398	0.00717675	7.02541	5.80518	0.00717675	2.32985	2.32985	A up vs B	25.6112	2.23346	0.348825	1
6851	251746_at	824772	---	---	NM_115464	0.00719417	4.7444	3.73876	0.00719417	2.00783	2.00783	A up vs B	25.5762	1.51697	0.237246	1
7163	252058_at	824412	---	---	NM_115107	0.00720028	7.82068	5.99638	0.00720028	3.54135	3.54135	A up vs B	25.564	4.99211	0.781116	1
12981	257876_at	820970	---	---	NM_112589	0.00726316	4.04355	5.17334	0.00726316	0.456982	-2.18827	A down vs B	25.4389	1.91464	0.301057	1
16079	260974_at	841779	---	---	NM_104222	0.00726934	6.93589	5.10785	0.00726934	3.55054	3.55054	A up vs B	25.4267	5.01258	0.788555	1
4239	249134_at	834332	---	---	NM_123681	0.0073601	5.29376	6.44758	0.0073601	0.449432	-2.22503	A down vs B	25.2492	1.99697	0.316362	1
9515	254410_at	827893	---	---	NM_118261	0.00744923	5.13086	3.74084	0.00744923	2.62082	2.62082	A up vs B	25.0781	2.89822	0.462272	1
2154	247049_at	836776	---	---	NM_126042	0.00747465	6.85297	5.66191	0.00747465	2.2832	2.2832	A up vs B	25.0298	2.12793	0.340064	1
22056	266951_at	816411	---	---	NM_127451	0.00751689	6.14043	4.90734	0.00751689	2.3507	2.3507	A up vs B	24.9502	2.28078	0.365653	1
20977	265872_at	814696	atnudt17	atnudt17 (Arabidopsis thaliana Nudix hydrolase homolog 17); hydrolase	NM_126228	0.00753201	8.66371	5.55968	0.00753201	8.59816	8.59816	A up vs B	24.9219	14.4525	2.31965	1
20077	264972_at	843058	ASY1	ASY1 (ASYNAPTIC 1); DNA binding	NM_105405	0.00759166	3.87361	4.97872	0.00759166	0.464866	-2.15116	A down vs B	24.8109	1.83191	0.29534	1
7784	252679_at	823551	---	---	NM_114294	0.00763191	9.45283	4.87153	0.00763191	23.9392	23.9392	A up vs B	24.7368	31.4825	5.09081	1
5426	250321_at	831125	---	---	NM_121288	0.00766347	5.86781	4.61294	0.00766347	2.38646	2.38646	A up vs B	24.679	2.36206	0.382844	1
17238	262133_at	844135	SULTR1;2	SULTR1;2 (SULFATE TRANSPORTER 1;2); sulfate transmembrane transporter	NM_106449 /// NM_179568	0.00773692	8.05895	6.62417	0.00773692	2.70341	2.70341	A up vs B	24.5461	3.0879	0.503201	1
22239	267134_at	816877	---	---	NM_127909 /// NM_179710	0.00776472	6.54492	5.05238	0.00776472	2.81384	2.81384	A up vs B	24.4962	3.34151	0.545637	1
5774	250669_at	830578	PGIP2	PGIP2 (POLYGALACTURONASE INHIBITING PROTEIN 2); protein binding	NM_120770	0.00779246	6.68754	4.51186	0.00779246	4.51799	4.51799	A up vs B	24.4467	7.10038	1.16177	1
11461	256356_s_at	834382 /// 842968	---	---	NM_105321 /// NM_123728	0.00789282	6.23172	9.74647	0.00789282	0.087489	-11.43	A down vs B	24.27	18.5302	3.05402	1
11675	256570_at	821490	---	---	NM_112843	0.0079054	6.3699	4.84673	0.0079054	2.87423	2.87423	A up vs B	24.2481	3.48011	0.574084	1
5641	250536_at	830753	---	---	NM_120939 /// NM_180463	0.00794566	5.41273	6.84534	0.00794566	0.37046	-2.69935	A down vs B	24.1783	3.07857	0.509311	1
3251	248146_at	835585	---	---	NM_124876 /// NM_180861	0.0079509	11.4772	12.8859	0.0079509	0.376647	-2.65501	A down vs B	24.1692	2.97672	0.492646	1
13138	258033_at	821679	MRP6	ATMRP6; ATPase, coupled to transmembrane movement of substances	NM_113020	0.00800013	5.79986	4.70691	0.00800013	2.13309	2.13309	A up vs B	24.0847	1.79179	0.297582	1
10927	255822_at	818656	ATEXPA8	ATEXPA8 (ARABIDOPSIS THALIANA EXPANSIN A8)	NM_129623	0.00800345	8.46485	6.69508	0.00800345	3.40999	3.40999	A up vs B	24.079	4.69811	0.780449	1
7441	252336_at	824049	---	---	NM_114747 /// NM_180340	0.00805277	5.21868	6.57224	0.00805277	0.391325	-2.55542	A down vs B	23.9951	2.74819	0.458125	1
2654	247549_at	836263	MYB28	MYB28 (myb domain protein 28); DNA binding / transcription factor	NM_125535 /// NM_180910	0.00812708	6.49696	4.83764	0.00812708	3.15868	3.15868	A up vs B	23.8702	4.13002	0.69208	1
22606	267501_at	819162	---	---	NM_130116	0.0082276	6.4507	5.2971	0.0082276	2.22468	2.22468	A up vs B	23.7039	1.99618	0.336852	1
17816	262711_at	838220	---	---	NM_101515	0.0082319	5.0683	6.52765	0.0082319	0.363659	-2.74983	A down vs B	23.6969	3.19452	0.539231	1
16427	261322_at	841039	ATPUP11	ATPUP11; purine transmembrane transporter	NM_001036070 /// NM_103556 /// NM_202243	0.00828332	5.73081	4.68073	0.00828332	2.07065	2.07065	A up vs B	23.6131	1.654	0.280184	1
13218	258113_at	820693	CYP72A11	CYP72A11; electron carrier/ heme binding / iron ion binding / monooxygenase/ oxygen bin	NM_112326	0.00840476	7.64501	6.17226	0.00840476	2.7755	2.7755	A up vs B	23.4182	3.25349	0.55572	1
504	245399_at	827446	TIP2;2	TIP2;2 (TONOPLAST INTRINSIC PROTEIN 2;2); water channel	NM_117838	0.00841734	9.1939	8.18751	0.00841734	2.00888	2.00888	A up vs B	23.3982	1.51924	0.259719	1
19345	264240_at	841921	---	---	NM_104355	0.00847291	6.44674	4.79254	0.00847291	3.14747	3.14747	A up vs B	23.3106	4.10453	0.704319	1
2142	247037_at	836842	RALFL34	RALFL34 (ralf-like 34); signal transducer	NM_126107	0.00852531	9.80908	8.6639	0.00852531	2.21173	2.21173	A up vs B	23.2288	1.96715	0.338742	1
11154	256049_at	837211	---	---	NM_001123768 /// NM_001160844 /// NM_100574	0.00860786	5.968	7.44543	0.00860786	0.359128	-2.78453	A down vs B	23.1015	3.27421	0.566925	1
428	245323_at	827348	---	---	NM_117748	0.00868001	8.70195	10.1813	0.00868001	0.358662	-2.78814	A down vs B	22.9917	3.2825	0.571076	1
22701	267596_s_at	817867 /// 817868	AtRLP26	AtRLP26 (Receptor Like Protein 26); kinase/ protein binding	NM_128865 /// NM_128866	0.00872739	5.60214	4.32897	0.00872739	2.41692	2.41692	A up vs B	22.9203	2.43145	0.42433	1
8422	253317_at	829542	---	---	NM_119557	0.00873294	8.15994	6.88473	0.00873294	2.42034	2.42034	A up vs B	22.912	2.43923	0.425844	1
12871	257766_at	821877	IAA2	IAA2 (INDOLE-3-ACETIC ACID INDUCIBLE 2); transcription factor	NM_113203	0.00882569	7.60683	6.54052	0.00882569	2.09408	2.09408	A up vs B	22.7741	1.70554	0.299558	1
17042	261937_at	838863	---	---	NM_102105	0.00883252	7.74102	5.63766	0.00883252	4.29707	4.29707	A up vs B	22.764	6.63615	1.16608	1
439	245334_at	827260	RALFL33	RALFL33 (ralf-like 33); signal transducer	NM_117672	0.00886518	9.46186	6.96975	0.00886518	5.626	5.626	A up vs B	22.716	9.31591	1.64041	1
3727	248622_at	834996	---	---	NM_124313	0.00886665	9.82967	7.89847	0.00886665	3.81371	3.81371	A up vs B	22.7139	5.59428	0.985173	1
747	245642_at	839111	---	---	NM_001036012 /// NM_001036013 /// NM_102337	0.00899607	11.6209	10.2788	0.00899607	2.53515	2.53515	A up vs B	22.5263	2.70173	0.479745	1
7280	252175_at	824234	AtIDD2	AtIDD2 (Arabidopsis thaliana Indeterminate(ID)-Domain 2); nucleic acid binding / transc	NM_114930	0.00899639	6.09037	4.76335	0.00899639	2.50885	2.50885	A up vs B	22.5259	2.64149	0.469058	1
3553	248448_at	835193	---	---	NM_124498	0.0090139	8.79147	4.12404	0.0090139	25.4119	25.4119	A up vs B	22.5008	32.6774	5.8091	1
14176	259071_at	820337	NHL2	NHL2	NM_111997	0.00910781	6.0546	4.16497	0.00910781	3.70542	3.70542	A up vs B	22.3677	5.35608	0.957826	1
11241	256136_s_at	841294	---	---	NM_103767	0.00916913	2.75035	3.91366	0.00916913	0.446489	-2.2397	A down vs B	22.2818	2.02992	0.364408	1
19419	264314_at	843378	---	---	NM_105710	0.00919012	5.53925	3.42978	0.00919012	4.31531	4.31531	A up vs B	22.2526	6.67476	1.19982	1
15235	260130_s_at	842944 /// 842945	BGLU21	BGLU21; catalytic/ cation binding / hydrolase, hydrolyzing O-glycosyl compounds	NM_105298 /// NM_105299 /// NM_179517	0.00923185	6.35889	4.21774	0.00923185	4.41111	4.41111	A up vs B	22.1949	6.87674	1.23934	1
18662	263557_at	816137	BLH7	BLH7 (bell1-like homeodomain 7); DNA binding / transcription factor	NM_127194	0.00934957	6.96951	5.9621	0.00934957	2.0103	2.0103	A up vs B	22.0341	1.52232	0.276357	1
12441	257336_at	---	---	---	---	0.00942975	3.56161	4.85495	0.00942975	0.408004	-2.45096	A down vs B	21.9264	2.50911	0.457735	1
7047	251942_at	824516	PDR9	PDR9 (PLEIOTROPIC DRUG RESISTANCE 9); ATPase, coupled to transmembrane movement of subs	NM_115208	0.00953249	6.29907	5.2397	0.00953249	2.08401	2.08401	A up vs B	21.7903	1.68338	0.309016	1
20823	265718_at	814863	WRKY3	WRKY3; transcription factor	NM_126385	0.00956197	5.96213	4.77722	0.00956197	2.27349	2.27349	A up vs B	21.7516	2.10602	0.387285	1
6869	251764_at	824749	EPC1	EPC1 (ECTOPICALLY PARTING CELLS); UDP-glucosyltransferase/ transferase, transferring gl	NM_115441	0.00958327	7.94985	6.88432	0.00958327	2.09294	2.09294	A up vs B	21.7238	1.70304	0.31358	1
6015	250910_at	831749	HSFA3	AT-HSFA3; DNA binding / transcription factor	NM_120453	0.00970228	5.31173	7.48512	0.00970228	0.221689	-4.51082	A down vs B	21.5701	7.08543	1.31394	1
4411	249306_at	834142	---	---	NM_123505	0.00972698	6.28832	4.88609	0.00972698	2.64309	2.64309	A up vs B	21.5386	2.94935	0.547734	1
1786	246681_at	833300	---	---	NM_122852	0.00988009	5.5988	4.57411	0.00988009	2.03453	2.03453	A up vs B	21.3456	1.575	0.295142	1
16564	261459_at	838706	---	---	NM_101964	0.0099137	5.04026	3.87786	0.0099137	2.2383	2.2383	A up vs B	21.3039	2.02677	0.380544	1
9316	254211_at	828457	SGT1A	SGT1A; protein binding	NM_001036627 /// NM_118488 /// NM_179098	0.00995537	7.22309	10.9307	0.00995537	0.0765428	-13.0646	A down vs B	21.2525	20.6193	3.88084	1
18517	263412_at	817421	---	---	NM_128433	0.0100009	6.92976	5.25596	0.0100009	3.19054	3.19054	A up vs B	21.1965	4.20241	0.793037	1
13573	258468_at	819780	---	---	NM_111482	0.0100341	6.23734	4.07902	0.0100341	4.46397	4.46397	A up vs B	21.156	6.98757	1.32115	1
20031	264926_at	842360	CB5LP	CB5LP (CYTOCHROME B5-LIKE PROTEIN); heme binding	NM_104749	0.0100364	7.34082	6.22937	0.0100364	2.16063	2.16063	A up vs B	21.1533	1.85298	0.350391	1
12827	257722_at	821379	---	---	NM_112734	0.0100449	8.7842	7.53333	0.0100449	2.37986	2.37986	A up vs B	21.143	2.34704	0.444032	1
5784	250679_at	830543	---	---	NM_120738	0.0101617	4.17152	5.17408	0.0101617	0.499113	-2.00355	A down vs B	21.0024	1.5077	0.287148	1
14125	259020_at	819935	---	---	NM_111625	0.0102588	9.25816	8.09008	0.0102588	2.24712	2.24712	A up vs B	20.8872	2.0466	0.391933	1
9337	254232_at	828460	CORI3	CORI3 (CORONATINE INDUCED 1); cystathionine beta-lyase/ transaminase	NM_001036628 /// NM_118491 /// NM_179099	0.0102593	5.29002	6.81033	0.0102593	0.348611	-2.86853	A down vs B	20.8867	3.46702	0.663967	1
18969	263864_at	814995	CPZ	CPZ; 3'-tRNA processing endoribonuclease	NM_126484	0.0103779	6.7783	7.87693	0.0103779	0.466961	-2.14151	A down vs B	20.7483	1.81047	0.349034	1
1219	246114_at	832147	DIN10	DIN10 (DARK INDUCIBLE 10); hydrolase, hydrolyzing O-glycosyl compounds	NM_001036833 /// NM_122032 /// NM_180713	0.0104967	11.1439	9.88022	0.0104967	2.40114	2.40114	A up vs B	20.6121	2.39549	0.464871	1
22262	267157_at	818340	AS1	AS1 (ASYMMETRIC LEAVES 1); DNA binding / protein homodimerization/ transcription factor	NM_129319	0.0104999	7.89503	6.13884	0.0104999	3.37803	3.37803	A up vs B	20.6085	4.62627	0.897937	1
3614	248509_at	835100	---	---	NM_124414	0.0105175	5.46876	3.93245	0.0105175	2.90052	2.90052	A up vs B	20.5884	3.54038	0.687839	1
17955	262850_at	838057	GAI	GAI (GIBBERELLIC ACID INSENSITIVE); transcription factor	NM_101361	0.0105654	6.94282	5.75453	0.0105654	2.27883	2.27883	A up vs B	20.5343	2.11805	0.412589	1
2648	247543_at	836281	---	---	NM_125553	0.0105924	9.57626	5.72547	0.0105924	14.428	14.428	A up vs B	20.504	22.243	4.33925	1
20738	265633_at	817087	EBF1	EBF1 (EIN3-BINDING F BOX PROTEIN 1); protein binding / ubiquitin-protein ligase	NM_128106	0.0106251	8.29569	6.95326	0.0106251	2.53578	2.53578	A up vs B	20.4675	2.70317	0.528287	1
4115	249010_at	834486	---	---	NM_123825	0.0106738	9.55254	8.33755	0.0106738	2.32139	2.32139	A up vs B	20.4132	2.2143	0.433895	1
8443	253338_at	829480	BAK1	BAK1 (BRI1-ASSOCIATED RECEPTOR KINASE); kinase/ protein binding / protein heterodimeriz	NM_119497	0.0106846	7.67954	6.56183	0.0106846	2.17001	2.17001	A up vs B	20.4012	1.87389	0.367407	1
8059	252954_at	830022	---	---	NM_001036732 /// NM_120027	0.010716	5.91877	4.90883	0.010716	2.01382	2.01382	A up vs B	20.3666	1.52995	0.300483	1
2473	247368_at	836452	---	---	NM_001161320 /// NM_001161321 /// NM_125727	0.0108224	5.19652	6.98922	0.0108224	0.288632	-3.46461	A down vs B	20.2502	4.82063	0.952214	1
13069	257964_at	821522	---	---	NM_112875	0.0108731	5.08346	3.92758	0.0108731	2.22821	2.22821	A up vs B	20.1952	2.0041	0.396944	1
5766	250661_at	830594	---	---	NM_120785	0.0108924	7.92093	6.70078	0.0108924	2.32972	2.32972	A up vs B	20.1745	2.23317	0.442769	1
13261	258156_at	821330	---	---	NM_112687	0.01092	8.1714	7.04327	0.01092	2.18575	2.18575	A up vs B	20.1449	1.909	0.379053	1
3205	248100_at	835611	---	---	NM_001161308 /// NM_124900	0.0109773	7.67054	6.35176	0.0109773	2.49454	2.49454	A up vs B	20.0837	2.60874	0.519574	1
4026	248921_at	834635	---	---	NM_123963	0.0109868	7.27157	6.10604	0.0109868	2.24315	2.24315	A up vs B	20.0736	2.03768	0.406041	1
9436	254331_s_at	828365 /// 828367	CYP706A2	CYP706A2; electron carrier/ heme binding / iron ion binding / monooxygenase/ oxygen bin	NM_118395 /// NM_118397	0.011037	10.1632	8.31481	0.011037	3.60106	3.60106	A up vs B	20.0206	5.12499	1.02394	1
8482	253377_at	829466	ADR1-L1	ADR1-L1 (ADR1-like 1); ATP binding / protein binding	NM_001036704 /// NM_119484	0.0110377	7.52296	5.82672	0.0110377	3.24056	3.24056	A up vs B	20.0198	4.31586	0.862317	1
14337	259232_at	820315	---	---	NM_111975	0.0111112	5.22779	3.80905	0.0111112	2.67352	2.67352	A up vs B	19.9427	3.01924	0.605581	1
11860	256755_at	822147	---	---	NM_113458	0.0111295	7.51738	4.573	0.0111295	7.69746	7.69746	A up vs B	19.9236	13.0041	2.61079	1
8358	253253_at	829627	---	---	NM_119641	0.0111853	5.25564	4.17347	0.0111853	2.11721	2.11721	A up vs B	19.8658	1.75662	0.353699	1
3284	248179_at	835526	THE1	THE1 (THESEUS1); kinase/ protein kinase	NM_124818	0.0112573	6.96878	4.72077	0.0112573	4.75028	4.75028	A up vs B	19.7916	7.58034	1.53203	1
22610	267505_at	819164	CYP76C1	CYP76C1; electron carrier/ heme binding / iron ion binding / monooxygenase	NM_180108 /// NM_180109	0.0113936	5.36883	3.87255	0.0113936	2.82115	2.82115	A up vs B	19.6534	3.3583	0.683504	1
11708	256603_at	822453	---	---	NM_113746 /// NM_180313	0.0113971	4.00948	5.52283	0.0113971	0.350297	-2.85472	A down vs B	19.6499	3.43534	0.699311	1
15756	260651_at	840140	---	---	NM_102981	0.0114424	9.30071	8.20276	0.0114424	2.1405	2.1405	A up vs B	19.6045	1.80824	0.368944	1
7405	252300_at	824077	---	---	NM_114775	0.0115196	4.36209	5.93001	0.0115196	0.337295	-2.96477	A down vs B	19.5278	3.68755	0.755345	1
13507	258402_at	820784	---	---	NM_001035624 /// NM_001035625 /// NM_112413	0.0115235	10.8336	9.28813	0.0115235	2.91891	2.91891	A up vs B	19.5239	3.58252	0.733975	1
22209	267104_at	818741	ERD15	ERD15 (EARLY RESPONSIVE TO DEHYDRATION 15); protein binding	NM_129706 /// NM_180019 /// NM_201928 /// NM_201929	0.0115403	12.0528	10.8339	0.0115403	2.32759	2.32759	A up vs B	19.5073	2.22834	0.456923	1
18561	263456_at	816747	---	---	NM_127781	0.0116202	8.11449	6.9087	0.0116202	2.30663	2.30663	A up vs B	19.429	2.18088	0.448996	1
9662	254557_at	827652	---	---	NM_118033	0.0116356	6.72841	5.24884	0.0116356	2.78866	2.78866	A up vs B	19.414	3.2837	0.676565	1
2164	247059_at	836802	UGT72E2	UGT72E2; UDP-glycosyltransferase/ coniferyl-alcohol glucosyltransferase/ transferase, t	NM_126067	0.011728	6.24519	7.31784	0.011728	0.475445	-2.10329	A down vs B	19.3245	1.72586	0.357239	1
17330	262225_at	841821	ATPME1	ATPME1; pectinesterase	NM_104261	0.0117497	7.76444	5.5471	0.0117497	4.65035	4.65035	A up vs B	19.3036	7.37489	1.52819	1
12223	257118_at	821562	---	---	NM_112909	0.0118152	3.32576	4.54769	0.0118152	0.428708	-2.33259	A down vs B	19.241	2.23968	0.465606	1
11966	256861_at	821975	BAM1	BAM1 (BETA-AMYLASE 1); beta-amylase	NM_113297	0.0118236	7.72115	9.7309	0.0118236	0.248316	-4.02713	A down vs B	19.2331	6.05865	1.26005	1
5219	250114_s_at	831495 /// 831498	AAE5	AAE5 (ACYL ACTIVATING ENZYME 5); catalytic	NM_121639 /// NM_121642	0.0118297	5.58771	4.5647	0.0118297	2.03215	2.03215	A up vs B	19.2272	1.56982	0.326583	1
14296	259191_at	821091	---	---	NM_111038	0.0118553	5.33751	4.14434	0.0118553	2.28654	2.28654	A up vs B	19.2029	2.13547	0.444821	1
17768	262663_at	837954	---	---	NM_101260	0.0119237	5.27454	4.19484	0.0119237	2.1136	2.1136	A up vs B	19.1385	1.74864	0.365471	1
6160	251055_at	6241400 /// 831693	---	---	NM_001125678 /// NM_120249	0.0119431	8.35408	5.82996	0.0119431	5.75223	5.75223	A up vs B	19.1202	9.55678	1.9993	1
16029	260924_at	838760	---	---	NM_102008	0.0119685	5.83772	4.78744	0.0119685	2.07093	2.07093	A up vs B	19.0965	1.65463	0.346584	1
16301	261196_at	837843	SCRM2	SCRM2 (SCREAM 2); DNA binding / transcription factor	NM_101157	0.0120004	7.10645	5.99104	0.0120004	2.16657	2.16657	A up vs B	19.0668	1.86621	0.391509	1
15515	260410_at	843323	---	---	NM_105655	0.0120046	6.86645	5.81937	0.0120046	2.06635	2.06635	A up vs B	19.0629	1.64458	0.345084	1
13460	258355_at	820653	---	---	NM_112291	0.0120491	4.9628	3.57502	0.0120491	2.61676	2.61676	A up vs B	19.0216	2.88892	0.607501	1
12780	257675_at	821575	ERF7	ERF7 (ETHYLINE RESPONSE FACTOR 7); DNA binding / protein binding / transcription factor	NM_112922	0.0122148	6.9365	5.63035	0.0122148	2.47281	2.47281	A up vs B	18.87	2.55905	0.542459	1
355	245250_at	827463	ATERF6	ATERF6 (ETHYLENE RESPONSIVE ELEMENT BINDING FACTOR 6); DNA binding / transcription fact	NM_117854	0.012219	8.80569	4.06192	0.012219	26.7928	26.7928	A up vs B	18.8662	33.7551	7.15672	1
19556	264451_s_at	---	---	---	---	0.0122894	3.10537	5.64465	0.0122894	0.172029	-5.81297	A down vs B	18.8028	9.67187	2.05754	1
13368	258263_at	820821	---	---	NM_112448	0.0123047	5.3886	6.80548	0.0123047	0.374522	-2.67007	A down vs B	18.7891	3.01132	0.641077	1
18056	262951_at	843886	---	---	NM_106203	0.0123426	7.66471	6.55756	0.0123426	2.15419	2.15419	A up vs B	18.7552	1.83865	0.392137	1
6745	251640_at	824912	---	---	NM_115605	0.0123623	10.3907	6.87261	0.0123623	11.4561	11.4561	A up vs B	18.7377	18.565	3.96311	1
7696	252591_at	823702	TET3	TET3 (TETRASPANIN3)	NM_114429	0.0123967	7.66323	6.48423	0.0123967	2.26421	2.26421	A up vs B	18.7072	2.08508	0.445836	1
8830	253725_at	829055	PRF4	PRF4 (PROFILIN 4); actin binding	NM_119079	0.0124853	3.87	5.75867	0.0124853	0.270055	-3.70294	A down vs B	18.6291	5.35063	1.14887	1
11682	256577_at	822448	---	---	NM_113741	0.0124861	6.0431	4.04434	0.0124861	3.99655	3.99655	A up vs B	18.6284	5.99254	1.28675	1
3051	247946_at	835824	CIA2	CIA2 (CHLOROPLAST IMPORT APPARATUS 2); transcription regulator	NM_001037010 /// NM_125100 /// NM_180870	0.0124904	6.11648	5.07605	0.0124904	2.05684	2.05684	A up vs B	18.6247	1.62374	0.348729	1
13565	258460_at	820996	ECT6	ECT6 (evolutionarily conserved C-terminal region 6)	NM_001084699 /// NM_112611	0.0125123	5.25666	7.16186	0.0125123	0.266981	-3.74559	A down vs B	18.6055	5.44464	1.17055	1
17593	262488_at	838785	---	---	NM_102031	0.0125278	6.43989	4.70366	0.0125278	3.33163	3.33163	A up vs B	18.592	4.52174	0.972836	1
16080	260975_at	841778	---	---	NM_001124007 /// NM_104221	0.0125548	6.48697	4.13443	0.0125548	5.10723	5.10723	A up vs B	18.5685	8.30167	1.78833	1
14994	259889_at	843973	---	---	NM_106290 /// NM_180646	0.012602	5.90142	7.0051	0.012602	0.465327	-2.14903	A down vs B	18.5276	1.82718	0.394477	1
11501	256396_at	819789	---	---	NM_111490	0.0126496	6.06547	4.68745	0.0126496	2.59912	2.59912	A up vs B	18.4866	2.84843	0.616324	1
11647	256542_at	840860	PMI1	PMI1 (PLASTID MOVEMENT IMPAIRED1)	NM_103439	0.0126662	7.55719	6.52185	0.0126662	2.04961	2.04961	A up vs B	18.4724	1.60792	0.348178	1
10360	255255_at	825849	---	---	NM_116746	0.0127497	8.35293	10.1518	0.0127497	0.287401	-3.47946	A down vs B	18.4011	4.85387	1.05513	1
11727	256622_at	822527	AtHB34	AtHB34 (ARABIDOPSIS THALIANA HOMEOBOX PROTEIN 34); DNA binding / transcription factor	NM_113813	0.012796	5.77591	4.57414	0.012796	2.30022	2.30022	A up vs B	18.3619	2.16639	0.471932	1
21364	266259_at	817330	---	---	NM_128343	0.0128149	7.70769	6.43579	0.0128149	2.4148	2.4148	A up vs B	18.346	2.42661	0.529078	1
2860	247755_at	836026	ATSBT4.12	ATSBT4.12; identical protein binding / serine-type endopeptidase	NM_001037024 /// NM_001037025 /// NM_125299	0.0128971	6.42782	4.99946	0.0128971	2.69139	2.69139	A up vs B	18.277	3.06028	0.669757	1
18548	263443_at	817412	KCS12	KCS12 (3-KETOACYL-COA SYNTHASE 12); acyltransferase/ catalytic/ transferase, transferri	NM_128424	0.0129454	6.79397	5.45054	0.0129454	2.53754	2.53754	A up vs B	18.2369	2.7072	0.593787	1
6689	251584_at	825031	TTL4	TTL4 (Tetratricopetide-repeat Thioredoxin-Like 4); binding	NM_115724	0.0130756	4.79708	5.85201	0.0130756	0.481322	-2.07761	A down vs B	18.1296	1.6693	0.368305	1
9491	254386_at	828285	PRXR1	PRXR1; electron carrier/ heme binding / peroxidase	NM_118317	0.0131947	12.0081	10.974	0.0131947	2.04785	2.04785	A up vs B	18.0329	1.60408	0.355812	1
13437	258332_at	820864	---	---	NM_112489	0.0133277	6.64161	5.58802	0.0133277	2.07569	2.07569	A up vs B	17.9264	1.66508	0.371537	1
19888	264783_at	837387	PPCK1	PPCK1 (PHOSPHOENOLPYRUVATE CARBOXYLASE KINASE); kinase/ protein serine/threonine kinase	NM_100738	0.0133715	4.9681	7.3367	0.0133715	0.193634	-5.16438	A down vs B	17.8918	8.41536	1.88139	1
13059	257954_at	821730	---	---	NM_113071	0.0134002	6.95504	5.83447	0.0134002	2.17433	2.17433	A up vs B	17.8691	1.88352	0.421626	1
15008	259903_at	843756	---	---	NM_106076	0.0134023	4.91432	3.72518	0.0134023	2.28016	2.28016	A up vs B	17.8674	2.12107	0.474847	1
22088	266983_at	818525	---	---	NM_129497	0.0134442	6.81024	5.73841	0.0134442	2.1021	2.1021	A up vs B	17.8346	1.72323	0.386493	1
401	245296_at	827332	ATOPT3	ATOPT3 (OLIGOPEPTIDE TRANSPORTER); oligopeptide transporter	NM_117732	0.0134482	6.96784	5.82857	0.0134482	2.2027	2.2027	A up vs B	17.8314	1.94692	0.436739	1
7174	252069_s_at	824327 /// 824328	---	---	NM_001161199 /// NM_115023 /// NM_115024	0.0134698	6.70862	5.67573	0.0134698	2.04612	2.04612	A up vs B	17.8145	1.60029	0.359323	1
6274	251169_at	825496	MARD1	MARD1	NM_116186	0.0135495	6.47635	4.35601	0.0135495	4.34797	4.34797	A up vs B	17.7525	6.74377	1.51951	1
8323	253218_at	829650	SLP2	SLP2; serine-type peptidase	NM_119664	0.0138114	7.41875	6.12894	0.0138114	2.44496	2.44496	A up vs B	17.5524	2.49542	0.568678	1
19490	264385_at	837754	---	---	NM_101074	0.0140225	4.77103	3.53784	0.0140225	2.35087	2.35087	A up vs B	17.3953	2.28115	0.524545	1
6481	251376_at	825234	---	---	NM_115927	0.0141173	6.59133	5.12675	0.0141173	2.75984	2.75984	A up vs B	17.3259	3.2175	0.742819	1
1380	246275_at	829806	BEE2	BEE2 (BR Enhanced Expression 2); DNA binding / transcription factor	NM_119817 /// NM_179177	0.0141208	7.45187	5.50681	0.0141208	3.85055	3.85055	A up vs B	17.3234	5.67491	1.31035	1
18231	263126_at	844182	---	---	NM_106493	0.014289	8.15793	7.0503	0.014289	2.1549	2.1549	A up vs B	17.202	1.84025	0.427916	1
3509	248404_at	835220	ATTPPA	ATTPPA; trehalose-phosphatase	NM_124525 /// NM_180840 /// NM_203193	0.01431	4.47202	5.53335	0.01431	0.479189	-2.08686	A down vs B	17.1869	1.68964	0.393239	1
16248	261143_at	838565	ATPUP14	ATPUP14; purine transmembrane transporter	NM_101833	0.014406	10.1815	7.05873	0.014406	8.71036	8.71036	A up vs B	17.1187	14.6272	3.41782	1
15673	260568_at	818959	---	---	NM_129919	0.0145597	4.36365	5.38821	0.0145597	0.491563	-2.03433	A down vs B	17.011	1.57456	0.370245	1
3861	248756_at	834806	TDT	TDT (TONOPLAST DICARBOXYLATE TRANSPORTER); malate transmembrane transporter/ sodium:dic	NM_124129	0.0146859	8.30431	7.11614	0.0146859	2.27864	2.27864	A up vs B	16.9238	2.11763	0.500509	1
7114	252009_at	824446	---	---	NM_115140	0.0146968	9.18218	5.78761	0.0146968	10.5164	10.5164	A up vs B	16.9163	17.2847	4.08711	1
5384	250279_at	831159	---	---	NM_121323	0.0147785	5.21743	8.20986	0.0147785	0.125658	-7.95813	A down vs B	16.8605	13.432	3.18661	1
12104	256999_at	820637	---	---	NM_112276	0.0148038	6.61339	10.2269	0.0148038	0.0817009	-12.2398	A down vs B	16.8433	19.5861	4.65138	1
6926	251821_at	824671	---	---	NM_115363 /// NM_202709	0.0148174	7.33558	5.40643	0.0148174	3.80829	3.80829	A up vs B	16.8341	5.58239	1.32645	1
34	244929_at	---	---	---	---	0.0148978	6.38806	7.61943	0.0148978	0.425914	-2.34789	A down vs B	16.7799	2.2744	0.542173	1
3789	248684_at	834904	DIR1	DIR1 (DEFECTIVE IN INDUCED RESISTANCE 1); lipid binding / lipid transporter	NM_124224	0.0152405	7.93889	6.37238	0.0152405	2.96187	2.96187	A up vs B	16.5535	3.68092	0.889461	1
2040	246935_at	832607	EBF2	EBF2 (EIN3-BINDING F BOX PROTEIN 2); protein binding	NM_122444	0.0153383	7.32666	6.08562	0.0153383	2.3637	2.3637	A up vs B	16.4903	2.3103	0.560404	1
4855	249750_at	832528	---	---	NM_122365	0.0154969	7.73438	6.73301	0.0154969	2.0019	2.0019	A up vs B	16.3891	1.5041	0.367099	1
21566	266461_at	819386	ATGSTF8	ATGSTF8 (ARABIDOPSIS THALIANA GLUTATHIONE S-TRANSFERASE PHI 8); glutathione binding / g	NM_180148	0.0155548	10.5987	12.2876	0.0155548	0.310154	-3.2242	A down vs B	16.3525	4.27879	1.04664	1
10648	255543_at	828228	---	---	NM_116417	0.0156747	8.20763	6.76495	0.0156747	2.71825	2.71825	A up vs B	16.2774	3.12198	0.767193	1
15692	260587_at	841755	---	---	NM_104200	0.0156824	10.8227	9.69112	0.0156824	2.19096	2.19096	A up vs B	16.2727	1.92064	0.472115	1
3239	248134_at	835577	---	---	NM_124868	0.0157265	5.36727	7.07627	0.0157265	0.305872	-3.26935	A down vs B	16.2453	4.38103	1.07872	1
13749	258644_at	819972	---	---	NM_111660 /// NM_180208	0.0160678	6.73773	5.70469	0.0160678	2.04634	2.04634	A up vs B	16.0373	1.60077	0.399263	1
10845	255740_at	839125	---	---	NM_102350	0.0162056	6.07621	4.49115	0.0162056	3.00022	3.00022	A up vs B	15.9551	3.76866	0.944815	1
14675	259570_at	838632	COR47	COR47 (COLD-REGULATED 47)	NM_101894	0.0164604	11.1048	12.2612	0.0164604	0.448635	-2.22898	A down vs B	15.806	2.00584	0.507615	1
6878	251773_at	824762	---	---	NM_115454	0.0164652	7.61587	6.54423	0.0164652	2.10181	2.10181	A up vs B	15.8032	1.7226	0.436012	1
3029	247924_at	835871	---	---	NM_125147 /// NM_180872	0.0165706	6.55977	5.38774	0.0165706	2.25329	2.25329	A up vs B	15.7426	2.06049	0.523544	1
333	245228_at	822697	COBL2	COBL2 (COBRA-LIKE PROTEIN 2 PRECURSOR)	NM_113910	0.0165856	4.88062	6.70012	0.0165856	0.283319	-3.52959	A down vs B	15.734	4.96587	1.26245	1
8397	253292_at	829545	---	---	NM_119560	0.0168501	6.90594	5.09096	0.0168501	3.51856	3.51856	A up vs B	15.5845	4.94125	1.26824	1
21902	266797_at	816815	AtGRF1	AtGRF1 (GROWTH-REGULATING FACTOR 1); transcription activator	NM_127849	0.017066	5.16083	4.10095	0.017066	2.08476	2.08476	A up vs B	15.4651	1.68502	0.435824	1
1358	246253_at	829880	MYB73	MYB73 (MYB DOMAIN PROTEIN 73); DNA binding / transcription factor	NM_119889	0.0170771	8.69281	5.72563	0.0170771	7.82007	7.82007	A up vs B	15.459	13.2063	3.4171	1
1251	246146_at	832127	---	---	NM_122012	0.0171048	7.58436	6.10863	0.0171048	2.78125	2.78125	A up vs B	15.4439	3.26668	0.846076	1
13243	258138_at	822040	MSH7	MSH7 (MUTS HOMOLOG 7); ATP binding / damaged DNA binding / mismatched DNA binding	NM_180299	0.0171283	4.12406	5.1385	0.0171283	0.495018	-2.02013	A down vs B	15.4311	1.54366	0.400143	1
9353	254248_at	828426	---	---	NM_118456	0.0172664	5.4887	3.81585	0.0172664	3.18846	3.18846	A up vs B	15.3563	4.19768	1.09341	1
13852	258747_at	819750	---	---	NM_111455	0.0174728	5.9583	6.97369	0.0174728	0.494695	-2.02145	A down vs B	15.2462	1.54653	0.405747	1
15030	259925_at	843842	PR5	PR5 (PATHOGENESIS-RELATED GENE 5)	NM_106161	0.0176512	5.07132	3.95716	0.0176512	2.16469	2.16469	A up vs B	15.1526	1.86203	0.491542	1
17918	262813_at	837711	---	---	NM_101039	0.0176674	6.04034	4.05603	0.0176674	3.95672	3.95672	A up vs B	15.1442	5.9062	1.55999	1
5015	249910_at	832326	ADT5	ADT5 (arogenate dehydratase 5); arogenate dehydratase/ prephenate dehydratase	NM_122169	0.0176929	6.89027	4.15444	0.0176929	6.66143	6.66143	A up vs B	15.1309	11.2272	2.96801	1
7006	251901_at	824577	---	---	NM_115270	0.0177893	5.01732	4.00517	0.0177893	2.01692	2.01692	A up vs B	15.0811	1.53668	0.407578	1
11165	256060_at	837216	---	---	NM_100579	0.0178758	7.45956	6.09427	0.0178758	2.57629	2.57629	A up vs B	15.0368	2.79605	0.743791	1
14869	259764_at	842733	NPR1	NPR1 (NONEXPRESSER OF PR GENES 1); protein binding / transcription activator	NM_105102	0.0179081	6.74152	5.38327	0.0179081	2.56375	2.56375	A up vs B	15.0203	2.76728	0.736945	1
8638	253533_at	829286	ATCSLC5	ATCSLC5 (CELLULOSE-SYNTHASE LIKE C5); cellulose synthase/ transferase, transferring gly	NM_119308	0.0179375	5.91376	4.91016	0.0179375	2.00499	2.00499	A up vs B	15.0053	1.5108	0.402737	1
19949	264844_at	839471	---	---	NM_001083984 /// NM_100234	0.0179708	5.42182	4.23197	0.0179708	2.2813	2.2813	A up vs B	14.9884	2.12363	0.566742	1
8266	253161_at	829730	SEN1	SEN1 (SENESCENCE 1)	NM_001085027 /// NM_001085028 /// NM_119743	0.0179777	10.6934	9.21589	0.0179777	2.78468	2.78468	A up vs B	14.9849	3.27455	0.874096	1
19201	264096_at	844240	---	---	NM_106549	0.0179877	7.58088	6.48373	0.0179877	2.13931	2.13931	A up vs B	14.9799	1.8056	0.482141	1
15534	260429_at	843577	JAZ6	JAZ6 (JASMONATE-ZIM-DOMAIN PROTEIN 6)	NM_105904	0.0180694	7.13099	4.52198	0.0180694	6.10086	6.10086	A up vs B	14.9386	10.2104	2.73397	1
3049	247944_at	835814	---	---	NM_125092	0.0182898	5.49546	7.28211	0.0182898	0.289844	-3.45013	A down vs B	14.8288	4.78818	1.29159	1
845	245740_at	841013	AAP5	AAP5; amino acid transmembrane transporter/ basic amino acid transmembrane transporter	NM_103536	0.0183942	6.03728	4.51591	0.0183942	2.87063	2.87063	A up vs B	14.7775	3.47183	0.939762	1
11630	256525_at	842933	---	---	NM_105289	0.0184374	9.24681	6.73216	0.0184374	5.71457	5.71457	A up vs B	14.7564	9.48516	2.57114	1
8018	252913_at	830077	ATRER1A	ATRER1A	NM_120082	0.0184791	7.22535	6.21654	0.0184791	2.01224	2.01224	A up vs B	14.7361	1.52653	0.414365	1
18793	263688_at	839582	---	---	NM_102456	0.018511	6.99221	5.60873	0.018511	2.60896	2.60896	A up vs B	14.7206	2.87101	0.780133	1
8516	253411_at	829435	ATH1	ATH1 (ARABIDOPSIS THALIANA HOMEOBOX GENE 1); DNA binding / sequence-specific DNA bindin	NM_119452	0.0185702	6.02949	5.00967	0.0185702	2.02767	2.02767	A up vs B	14.692	1.56006	0.424738	1
21989	266884_at	819088	UCC2	UCC2 (UCLACYANIN 2); copper ion binding / electron carrier	NM_130043	0.0186174	7.44302	6.30484	0.0186174	2.20103	2.20103	A up vs B	14.6692	1.94318	0.529867	1
19086	263981_at	818887	PAR1	PAR1 (PHY RAPIDLY REGULATED 1)	NM_129848	0.0186883	5.3916	4.17434	0.0186883	2.32505	2.32505	A up vs B	14.6353	2.22258	0.60746	1
18882	263777_at	819253	ATCNGC12	ATCNGC12; cation channel/ cyclic nucleotide binding / ion channel	NM_180123	0.018768	6.29899	5.00535	0.018768	2.45146	2.45146	A up vs B	14.5973	2.51026	0.687869	1
156	245051_at	816864	WRKY15	WRKY15; calmodulin binding / transcription factor	NM_127896 /// NM_201792	0.0187905	7.9141	6.06801	0.0187905	3.59526	3.59526	A up vs B	14.5866	5.1121	1.40186	1
5886	250781_at	830424	DREB2A	DREB2A; DNA binding / transcription activator/ transcription factor	NM_001036760 /// NM_120623	0.0188159	8.20342	12.2726	0.0188159	0.0595736	-16.786	A down vs B	14.5746	24.8374	6.81664	1
8910	253805_at	828941	---	---	NM_001084986 /// NM_118966	0.0188435	6.41028	5.20701	0.0188435	2.30262	2.30262	A up vs B	14.5615	2.17182	0.596591	1
6461	251356_at	825278	AtPP2-A13	AtPP2-A13 (Arabidopsis thaliana phloem protein 2-A13); carbohydrate binding	NM_115970 /// NM_202741	0.0188596	7.29181	5.90123	0.0188596	2.62184	2.62184	A up vs B	14.5539	2.90056	0.79719	1
836	245731_at	843685	MKK9	MKK9 (MAP KINASE KINASE 9); MAP kinase kinase/ kinase/ protein kinase activator	NM_106009	0.0189542	7.5372	5.20822	0.0189542	5.0245	5.0245	A up vs B	14.5095	8.13621	2.243	1
15740	260635_at	5007832	---	---	NM_001084290	0.0193505	5.22176	4.17288	0.0193505	2.06892	2.06892	A up vs B	14.327	1.65022	0.46073	1
10631	255526_at	828060	---	---	NM_116468	0.0193967	6.84487	5.83291	0.0193967	2.01665	2.01665	A up vs B	14.3061	1.53609	0.429494	1
3607	248502_at	835113	---	---	NM_124427	0.0194815	6.06135	4.44608	0.0194815	3.06368	3.06368	A up vs B	14.2678	3.91362	1.09719	1
14024	258919_at	820217	---	---	NM_111888	0.0194918	7.26925	5.5669	0.0194918	3.2543	3.2543	A up vs B	14.2632	4.34699	1.21908	1
15516	260411_at	843325	---	---	NM_105657	0.0195542	7.22025	4.41051	0.0195542	7.01159	7.01159	A up vs B	14.2353	11.842	3.32749	1
19105	264000_at	816783	UCP5	UCP5 (UNCOUPLING PROTEIN 5); binding	NM_127816	0.0195895	8.85971	4.96445	0.0195895	14.8795	14.8795	A up vs B	14.2196	22.7595	6.40232	1
9104	253999_at	828726	ACS7	ACS7; 1-aminocyclopropane-1-carboxylate synthase	NM_118753	0.0197261	4.91291	7.75248	0.0197261	0.139702	-7.15808	A down vs B	14.159	12.0948	3.41683	1
21320	266215_at	815247	EXGT-A1	EXGT-A1 (ENDOXYLOGLUCAN TRANSFERASE); hydrolase, acting on glycosyl bonds / xyloglucan:	NM_126666	0.0197578	11.2188	10.0246	0.0197578	2.28816	2.28816	A up vs B	14.1451	2.13913	0.60491	1
8127	253022_at	829962	---	---	NM_119967 /// NM_202973	0.0197668	4.73851	6.2622	0.0197668	0.347797	-2.87524	A down vs B	14.1411	3.48241	0.985045	1
22635	267530_at	818789	---	---	NM_129753	0.0197969	5.72902	4.11694	0.0197969	3.05693	3.05693	A up vs B	14.128	3.89822	1.10369	1
16818	261713_at	840158	MYC2	MYC2; DNA binding / transcription activator/ transcription factor	NM_102998	0.0197983	8.26692	4.68307	0.0197983	11.9908	11.9908	A up vs B	14.1274	19.266	5.45496	1
9852	254747_at	826915	MHK	MHK; ATP binding / kinase/ protein kinase/ protein serine/threonine kinase	NM_001036545 /// NM_001125502 /// NM_117371 /// NM_179039	0.0199014	6.96001	5.77622	0.0199014	2.27173	2.27173	A up vs B	14.0823	2.10204	0.597071	1
21321	266216_at	817430	---	---	NM_179795	0.020022	5.35227	4.28991	0.020022	2.08835	2.08835	A up vs B	14.0301	1.69292	0.482654	1
2940	247835_at	835902	---	---	NM_125176	0.0202496	3.65849	4.99676	0.0202496	0.395494	-2.52849	A down vs B	13.9329	2.68646	0.771259	1
19485	264380_at	817057	---	---	NM_128076	0.0203117	6.25129	5.07254	0.0203117	2.2638	2.2638	A up vs B	13.9066	2.08417	0.599475	1
12192	257087_at	821596	PAP18	PAP18 (PURPLE ACID PHOSPHATASE 18); acid phosphatase/ protein serine/threonine phosphat	NM_112942	0.0203637	7.89837	6.35997	0.0203637	2.90472	2.90472	A up vs B	13.8848	3.55	1.0227	1
5182	250077_at	831529	---	---	NM_121673	0.0204117	5.7971	4.77073	0.0204117	2.03689	2.03689	A up vs B	13.8646	1.58014	0.455878	1
11560	256455_at	843856	---	---	NM_001084355 /// NM_106175	0.0205563	5.69261	4.60475	0.0205563	2.12559	2.12559	A up vs B	13.8044	1.77516	0.514374	1
1394	246289_at	824855	---	---	NM_115547	0.0205913	10.5918	7.64323	0.0205913	7.71989	7.71989	A up vs B	13.79	13.0412	3.7828	1
11694	256589_at	822506	CYP81D1	CYP81D1; electron carrier/ heme binding / iron ion binding / monooxygenase/ oxygen bind	NM_113795	0.0206392	7.73209	9.12409	0.0206392	0.381036	-2.62442	A down vs B	13.7702	2.9065	0.844285	1
22655	267550_at	817841	AP4.3A	AP4.3A; ATP binding / protein kinase/ protein serine/threonine kinase/ protein tyrosine	NM_128840	0.0207033	4.81097	3.67244	0.0207033	2.20156	2.20156	A up vs B	13.7439	1.94437	0.565886	1
18904	263799_at	816991	---	---	NM_128016	0.0208754	6.51071	4.97411	0.0208754	2.9011	2.9011	A up vs B	13.6738	3.5417	1.03606	1
20041	264936_at	842407	EDA16	EDA16 (embryo sac development arrest 16); ATP binding / DNA binding / helicase/ nucleic	NM_001124052 /// NM_001124053 /// NM_104795	0.0212709	6.74342	5.70611	0.0212709	2.0524	2.0524	A up vs B	13.516	1.61403	0.477663	1
19142	264037_at	814902	---	---	NM_126422	0.0213485	6.53501	5.34532	0.0213485	2.28103	2.28103	A up vs B	13.4856	2.12302	0.629717	1
2385	247280_at	836547	EXL2	EXL2 (EXORDIUM LIKE 2)	NM_125822	0.0217257	10.2842	7.49923	0.0217257	6.89218	6.89218	A up vs B	13.3399	11.634	3.48848	1
15097	259992_at	843125	HSFA8	AT-HSFA8; DNA binding / transcription factor	NM_105467	0.021734	6.06341	3.97591	0.021734	4.2501	4.2501	A up vs B	13.3368	6.53646	1.96044	1
21453	266348_at	814673	ATMPK17	ATMPK17; MAP kinase	NM_001035862 /// NM_001035863 /// NM_001035864 /// NM_126206	0.0218248	8.95872	7.61604	0.0218248	2.53621	2.53621	A up vs B	13.3023	2.70416	0.813142	1
1667	246562_at	831411	LNG1	LNG1 (LONGIFOLIA1)	NM_121562	0.0218635	4.6436	3.57311	0.0218635	2.10015	2.10015	A up vs B	13.2877	1.71892	0.517449	1
3327	248222_at	835439	---	---	NM_001161305 /// NM_124737	0.0221273	6.38804	4.66383	0.0221273	3.30399	3.30399	A up vs B	13.189	4.45936	1.35245	1
21824	266719_at	819296	CCA1	CCA1 (CIRCADIAN CLOCK ASSOCIATED 1); DNA binding / transcription activator/ transcripti	NM_180129 /// NM_180130	0.0221796	3.93733	5.08481	0.0221796	0.451414	-2.21526	A down vs B	13.1696	1.97506	0.599884	1
15102	259997_at	843116	---	---	NM_105458	0.0222166	6.08199	3.98877	0.0222166	4.26701	4.26701	A up vs B	13.1559	6.57238	1.9983	1
5382	250277_at	831134	---	---	NM_121297	0.0223301	5.75946	4.07162	0.0223301	3.22175	3.22175	A up vs B	13.1143	4.27322	1.30338	1
6426	251321_at	825319	BRH1	BRH1 (BRASSINOSTEROID-RESPONSIVE RING-H2); protein binding / zinc ion binding	NM_116011	0.0223726	6.87473	5.4177	0.0223726	2.74543	2.74543	A up vs B	13.0988	3.18442	0.972433	1
4598	249493_at	833900	---	---	NM_123270	0.0224152	5.78486	4.48188	0.0224152	2.46737	2.46737	A up vs B	13.0833	2.54662	0.778588	1
12085	256980_at	822310	DRB3	DRB3 (dsRNA-binding protein 3); RNA binding / double-stranded RNA binding	NM_001035702 /// NM_113606	0.022456	4.90193	6.10719	0.022456	0.43369	-2.30579	A down vs B	13.0685	2.17899	0.666946	1
8245	253140_at	829700	RHA3B	RHA3B; protein binding / zinc ion binding	NM_119713	0.022619	6.36122	4.58279	0.022619	3.43052	3.43052	A up vs B	13.0097	4.7442	1.45867	1
13847	258742_at	819749	---	---	NM_111454	0.0226517	5.51626	3.73594	0.0226517	3.43504	3.43504	A up vs B	12.998	4.75435	1.4631	1
19119	264014_at	816658	---	---	NM_127693	0.0228256	7.77524	5.03825	0.0228256	6.66681	6.66681	A up vs B	12.9361	11.2367	3.47453	1
18620	263515_at	816702	---	---	NM_127735	0.0229719	4.63585	6.67501	0.0229719	0.243304	-4.11008	A down vs B	12.8846	6.23729	1.93636	1
13007	257902_at	822474	---	---	NM_113765	0.0230007	5.62834	4.22272	0.0230007	2.64931	2.64931	A up vs B	12.8745	2.96365	0.920782	1
5400	250295_at	831180	NEF1	NEF1 (NO EXINE FORMATION 1)	NM_121342	0.0232357	7.45494	6.44654	0.0232357	2.01167	2.01167	A up vs B	12.7929	1.52529	0.476917	1
11146	256041_at	837234	---	---	NM_100597	0.0233981	6.25794	5.23214	0.0233981	2.03608	2.03608	A up vs B	12.7373	1.57838	0.495673	1
5033	249928_at	832285	---	---	NM_122130	0.0234579	6.77553	3.95237	0.0234579	7.07708	7.07708	A up vs B	12.7169	11.9553	3.76044	1
6359	251254_at	825400	---	---	NM_116092	0.0234674	6.59083	5.44476	0.0234674	2.21309	2.21309	A up vs B	12.7137	1.97019	0.619864	1
16281	261176_at	839414	---	---	NM_100356	0.0235296	6.64968	5.60425	0.0235296	2.06397	2.06397	A up vs B	12.6926	1.63937	0.516636	1
17479	262374_s_at	843622 /// 843624	TIR	TIR (TOLL/INTERLEUKIN-1 RECEPTOR-LIKE); transmembrane receptor	NM_001084347 /// NM_105949 /// NM_105951	0.02362	9.1033	7.37119	0.02362	3.32212	3.32212	A up vs B	12.6622	4.50028	1.42165	1
7492	252387_at	823934	---	---	NM_114648	0.023707	6.88215	5.22822	0.023707	3.1469	3.1469	A up vs B	12.633	4.10323	1.29921	1
5504	250399_at	830942	---	---	NM_121113	0.0237369	6.6899	3.79077	0.0237369	7.45977	7.45977	A up vs B	12.623	12.6074	3.99506	1
3803	248698_at	834892	---	---	NM_124213	0.0238426	7.94886	6.16476	0.0238426	3.44404	3.44404	A up vs B	12.5879	4.77453	1.51718	1
17342	262237_at	841252	---	---	NM_103729	0.0241441	6.97313	5.56772	0.0241441	2.64894	2.64894	A up vs B	12.4889	2.96279	0.948933	1
8752	253647_at	829118	---	---	NM_119141 /// NM_202909	0.02418	6.84626	5.65436	0.02418	2.28454	2.28454	A up vs B	12.4773	2.13094	0.683142	1
13955	258850_at	821148	CSLD3	CSLD3 (CELLULOSE SYNTHASE-LIKE D3); cellulose synthase/ transferase, transferring glyco	NM_111175	0.0241848	7.35546	5.71091	0.0241848	3.12652	3.12652	A up vs B	12.4757	4.05685	1.30072	1
11000	255895_at	838379 /// 838382	---	---	NM_001035985 /// NM_101664 /// NM_179352	0.0243472	7.91116	5.73811	0.0243472	4.50974	4.50974	A up vs B	12.4233	7.08318	2.28061	1
606	245501_at	827239	---	---	NM_117653	0.0245078	5.71735	6.87106	0.0245078	0.449469	-2.22485	A down vs B	12.372	1.99656	0.645509	1
21761	266656_at	817131	ATCTH	ATCTH; transcription factor	NM_128150	0.0246294	6.8962	5.4765	0.0246294	2.6753	2.6753	A up vs B	12.3335	3.02333	0.980529	1
13237	258132_at	822051	ATPERK1	ATPERK1 (PROLINE EXTENSIN-LIKE RECEPTOR KINASE 1); ATP binding / protein kinase	NM_113366	0.0247394	8.52089	6.87187	0.0247394	3.13621	3.13621	A up vs B	12.2989	4.07891	1.32659	1
9613	254508_at	827763	---	---	NM_118136	0.0249595	5.35556	4.1886	0.0249595	2.24539	2.24539	A up vs B	12.2304	2.0427	0.668077	1
1498	246393_at	842182	---	---	NM_104596	0.0249634	4.70666	6.1566	0.0249634	0.366037	-2.73197	A down vs B	12.2292	3.15349	1.03146	1
11234	256129_at	838401	---	---	NM_101681 /// NM_179355	0.025445	9.09027	7.41079	0.025445	3.20314	3.20314	A up vs B	12.0824	4.23101	1.40072	1
4967	249862_at	832356	---	---	NM_122198	0.0256853	9.74604	8.59136	0.0256853	2.22635	2.22635	A up vs B	12.0107	1.99993	0.66605	1
13864	258759_at	820249	BZIP28	BZIP28; DNA binding / transcription factor	NM_111917	0.0259563	6.87516	8.31172	0.0259563	0.369447	-2.70675	A down vs B	11.931	3.09555	1.03782	1
19019	263914_at	818213	AtGRF3	AtGRF3 (GROWTH-REGULATING FACTOR 3); transcription activator	NM_129197	0.0262203	5.53662	4.38322	0.0262203	2.22437	2.22437	A up vs B	11.8546	1.99548	0.673316	1
4846	249741_at	832518	APRR5	APRR5 (ARABIDOPSIS PSEUDO-RESPONSE REGULATOR 5); transcription regulator/ two-component	NM_122355	0.0263082	7.6557	6.01184	0.0263082	3.12501	3.12501	A up vs B	11.8295	4.05341	1.37062	1
9180	254075_at	828651	CBF2	CBF2 (C-REPEAT/DRE BINDING FACTOR 2); DNA binding / transcription activator/ transcript	NM_118679	0.0266159	7.40075	4.88323	0.0266159	5.72595	5.72595	A up vs B	11.7423	9.50682	3.23849	1
6297	251192_at	825446	XT1	XT1 (XYLOSYLTRANSFERASE 1); UDP-xylosyltransferase/ transferase/ transferase, transferr	NM_001035840 /// NM_116137	0.0266319	8.03931	5.34105	0.0266319	6.49021	6.49021	A up vs B	11.7378	10.921	3.72163	1
556	245451_at	827397	SNC1	SNC1 (SUPPRESSOR OF NPR1-1, CONSTITUTIVE 1); nucleotide binding	NM_117792	0.0266596	5.95645	4.90265	0.0266596	2.07598	2.07598	A up vs B	11.7301	1.66572	0.568017	1
13869	258764_at	820241	---	---	NM_111908 /// NM_111909	0.0272106	8.72886	5.99028	0.0272106	6.67416	6.67416	A up vs B	11.5781	11.2498	3.88658	1
5955	250850_at	830334	---	---	NM_120537	0.0272581	6.53216	4.98936	0.0272581	2.91361	2.91361	A up vs B	11.5652	3.57038	1.23487	1
7932	252827_at	830154	CYP79B2	CYP79B2; electron carrier/ heme binding / iron ion binding / monooxygenase/ oxygen bind	NM_120158	0.0275827	7.43541	6.40202	0.0275827	2.04683	2.04683	A up vs B	11.478	1.60185	0.55823	1
13244	258139_at	822047	HSFC1	AT-HSFC1; DNA binding / transcription factor	NM_113363	0.0283539	5.23477	4.05511	0.0283539	2.26524	2.26524	A up vs B	11.2771	2.08741	0.740408	1
4073	248968_at	834564	---	---	NM_123896 /// NM_180804	0.0286994	6.49466	4.57838	0.0286994	3.7745	3.7745	A up vs B	11.1897	5.50823	1.96904	1
18583	263478_at	817746	---	---	NM_128746	0.0289584	8.80785	5.1968	0.0289584	12.219	12.219	A up vs B	11.1252	19.5595	7.03253	1
15874	260769_at	841324	---	---	NM_103794	0.0289726	6.96102	5.70658	0.0289726	2.38576	2.38576	A up vs B	11.1217	2.36046	0.848959	1
20047	264942_at	843055	---	---	NM_105402	0.0290064	6.1125	4.73315	0.0290064	2.60151	2.60151	A up vs B	11.1133	2.85391	1.0272	1
14856	259751_at	843443	MYBL2	MYBL2 (ARABIDOPSIS MYB-LIKE 2); DNA binding / transcription factor	NM_105772	0.0297827	8.87986	7.22026	0.0297827	3.15927	3.15927	A up vs B	10.9256	4.13136	1.51255	1
7336	252231_at	824134	---	---	NM_001084796 /// NM_114832	0.0298619	8.34891	7.13874	0.0298619	2.31364	2.31364	A up vs B	10.9068	2.19675	0.805642	1
10591	255486_at	828229	MLO1	MLO1; calmodulin binding	NM_001036501 /// NM_116494	0.0300057	5.92483	4.90145	0.0300057	2.03268	2.03268	A up vs B	10.873	1.57097	0.577933	1
1011	245906_at	830974	---	---	NM_121145	0.0301187	9.13818	7.54473	0.0301187	3.0177	3.0177	A up vs B	10.8466	3.80862	1.40454	1
13541	258436_at	820924	ATL2	ATL2; protein binding / zinc ion binding	NM_112545	0.030193	6.66224	4.14039	0.030193	5.74318	5.74318	A up vs B	10.8293	9.53959	3.52362	1
12176	257071_at	822444	ATCSLC04	ATCSLC04 (CELLULOSE-SYNTHASE LIKE C4); cellulose synthase/ transferase, transferring gl	NM_113737	0.0302772	7.94359	5.62808	0.0302772	4.97779	4.97779	A up vs B	10.8098	8.04236	2.97595	1
20915	265810_at	816321	---	---	NM_179640	0.0302848	6.92335	5.38525	0.0302848	2.90412	2.90412	A up vs B	10.8081	3.54863	1.31333	1
8713	253608_at	829152	XTH19	XTH19 (XYLOGLUCAN ENDOTRANSGLUCOSYLASE/HYDROLASE 19); hydrolase, acting on glycosyl bon	NM_119175	0.030621	6.58101	3.79857	0.030621	6.88016	6.88016	A up vs B	10.731	11.613	4.32877	1
16331	261226_at	838608	ATEXPA11	ATEXPA11 (ARABIDOPSIS THALIANA EXPANSIN 11)	NM_101872	0.0308592	6.82811	5.67748	0.0308592	2.22011	2.22011	A up vs B	10.6771	1.98593	0.743995	1
18058	262953_at	843901	---	---	NM_106218 /// NM_202419	0.0310586	4.85399	5.88718	0.0310586	0.488629	-2.04654	A down vs B	10.6325	1.60122	0.602383	1
9020	253915_at	828836	---	---	NM_118862	0.0312623	11.3913	7.62602	0.0312623	13.598	13.598	A up vs B	10.5874	21.2665	8.03462	1
22623	267518_at	817600	---	---	NM_128602	0.0316487	6.54892	4.6802	0.0316487	3.65209	3.65209	A up vs B	10.5031	5.23817	1.99491	1
20557	265452_at	819262	ATAIB	ATAIB (ABA-INDUCIBLE BHLH-TYPE TRANSCRIPTION FACTOR); DNA binding / transcription facto	NM_130216	0.0316768	5.71018	3.61649	0.0316768	4.26839	4.26839	A up vs B	10.497	6.57531	2.5056	1
17210	262105_at	838078	---	---	NM_100160	0.0328998	4.93605	3.49048	0.0328998	2.72372	2.72372	A up vs B	10.2402	3.13454	1.2244	1
536	245431_at	827416	---	---	NM_117812	0.032952	4.85059	3.5899	0.032952	2.39609	2.39609	A up vs B	10.2296	2.38398	0.932193	1
7971	252866_at	830143	---	---	NM_120147	0.0329762	5.84399	4.68631	0.0329762	2.23099	2.23099	A up vs B	10.2246	2.01034	0.786468	1
5781	250676_at	830520	NHL3	NHL3	NM_120715	0.0331238	10.6135	7.61138	0.0331238	8.01199	8.01199	A up vs B	10.1947	13.5194	5.30448	1
7119	252014_at	824453	---	---	NM_115147	0.0334613	7.68868	6.20209	0.0334613	2.80226	2.80226	A up vs B	10.1271	3.31493	1.30933	1
8168	253063_at	829918	ACA2	ACA2 (CALCIUM ATPASE 2); calcium ion transmembrane transporter/ calcium-transporting AT	NM_119927	0.0335139	5.24082	4.22187	0.0335139	2.02644	2.02644	A up vs B	10.1166	1.55739	0.615774	1
3899	248794_at	834768	ERF2	ERF2 (ETHYLENE RESPONSIVE ELEMENT BINDING FACTOR 2); DNA binding / transcription activa	NM_124093	0.0336476	7.32055	4.99101	0.0336476	5.02647	5.02647	A up vs B	10.0902	8.14017	3.22697	1
1343	246238_at	829820	---	---	NM_119831	0.0338932	7.64964	5.49161	0.0338932	4.46303	4.46303	A up vs B	10.042	6.9856	2.78256	1
9225	254120_at	828559	DIC2	mitochondrial substrate carrier family protein	NM_118590	0.0340923	9.24636	5.60887	0.0340923	12.445	12.445	A up vs B	10.0033	19.847	7.93618	1
6353	251248_at	825388	PGP21	PGP21 (P-GLYCOPROTEIN 21); ATPase, coupled to transmembrane movement of substances	NM_116080	0.0344741	5.16295	3.75112	0.0344741	2.66075	2.66075	A up vs B	9.93009	2.98991	1.20439	1
146	245041_at	817194	AR781	AR781	NM_001036346 /// NM_128210	0.0346465	8.4902	4.86822	0.0346465	12.3119	12.3119	A up vs B	9.89742	19.6781	7.95283	1
12259	257154_at	822340	---	---	NM_113635	0.0355222	6.69047	4.17573	0.0355222	5.71494	5.71494	A up vs B	9.7352	9.48587	3.89755	1
20289	265184_at	838981	---	---	NM_102219	0.0356546	6.70348	4.20944	0.0356546	5.63354	5.63354	A up vs B	9.7112	9.33036	3.84313	1
16536	261431_at	838453	AtMYB47	AtMYB47 (myb domain protein 47); DNA binding / transcription factor	NM_101729	0.0357882	4.47837	3.37944	0.0357882	2.14196	2.14196	A up vs B	9.68712	1.81148	0.747994	1
14381	259276_at	821314	---	---	NM_110985	0.0358534	6.01307	4.80329	0.0358534	2.31304	2.31304	A up vs B	9.67541	2.19538	0.907612	1
8308	253203_at	829623	ADC2	ADC2 (ARGININE DECARBOXYLASE 2); arginine decarboxylase	NM_119637 /// NM_202955	0.0358652	10.0423	8.73635	0.0358652	2.47254	2.47254	A up vs B	9.67331	2.55843	1.05793	1
3629	248524_s_at	835126 /// 835138	---	---	NM_124435 /// NM_124445 /// NM_180830	0.0359492	7.01778	4.55315	0.0359492	5.51987	5.51987	A up vs B	9.65827	9.11162	3.77361	1
17487	262382_at	843623	---	---	NM_105950	0.0365876	6.70498	3.43916	0.0365876	9.61854	9.61854	A up vs B	9.54579	15.9983	6.70384	1
15582	260477_at	837646	---	---	NM_100978	0.0371042	5.96803	3.89321	0.0371042	4.21292	4.21292	A up vs B	9.45691	6.45731	2.73126	1
12115	257010_at	820625	ATEXO70D3	ATEXO70D3 (exocyst subunit EXO70 family protein D3); protein binding	NM_112265	0.0377684	5.44169	4.01658	0.0377684	2.68535	2.68535	A up vs B	9.34534	3.0464	1.30392	1
18321	263216_s_at	839952 /// 839953	---	---	NM_102808 /// NM_102809	0.037919	4.69342	3.68914	0.037919	2.00595	2.00595	A up vs B	9.32045	1.51288	0.649275	1
7482	252377_at	823951	---	---	NM_114665	0.0380974	6.94196	4.68794	0.0380974	4.77011	4.77011	A up vs B	9.29117	7.62094	3.28094	1
3269	248164_at	835537	PBP1	PBP1 (PINOID-BINDING PROTEIN 1); calcium ion binding / protein binding	NM_124829	0.0381957	6.8885	3.52565	0.0381957	10.2877	10.2877	A up vs B	9.27512	16.9631	7.31553	1
22004	266899_at	818027	---	---	NM_129016	0.0382744	7.23874	8.39148	0.0382744	0.449771	-2.22335	A down vs B	9.26231	1.9932	0.860781	1
17799	262694_at	842578	---	---	NM_104957 /// NM_179506	0.0383466	6.87076	5.49027	0.0383466	2.60357	2.60357	A up vs B	9.25061	2.85863	1.23608	1
15110	260005_at	843120	---	---	NM_105462	0.0385148	5.3674	6.88471	0.0385148	0.349336	-2.86258	A down vs B	9.22345	3.45337	1.49765	1
8996	253891_at	828886	---	---	NM_118911	0.0392942	7.70309	6.04174	0.0392942	3.16314	3.16314	A up vs B	9.09991	4.14016	1.81987	1
3355	248250_at	835393	CNGC1	CNGC1 (CYCLIC NUCLEOTIDE GATED CHANNEL 1); calmodulin binding / cation channel/ cyclic	NM_124692	0.0395197	7.21122	6.1058	0.0395197	2.15161	2.15161	A up vs B	9.06484	1.83293	0.808808	1
8639	253534_at	829277	CYP83B1	CYP83B1 (CYTOCHROME P450 MONOOXYGENASE 83B1); oxidoreductase, acting on paired donors,	NM_119299	0.0397067	8.86069	7.57801	0.0397067	2.43292	2.43292	A up vs B	9.036	2.46793	1.09249	1
6754	251649_at	824900	ACA11	ACA11 (autoinhibited Ca2+-ATPase 11); calcium-transporting ATPase/ calmodulin binding	NM_115593	0.0399779	7.15472	6.08654	0.0399779	2.09678	2.09678	A up vs B	8.99454	1.7115	0.761131	1
3973	248868_at	834721	---	---	NM_124048 /// NM_180812	0.0400953	6.6609	5.43433	0.0400953	2.3401	2.3401	A up vs B	8.9767	2.25671	1.00559	1
6668	251563_at	824957	---	---	NM_115650	0.0401026	6.38923	9.14616	0.0401026	0.147938	-6.75958	A down vs B	8.97561	11.401	5.08089	1
2080	246975_at	832558	---	---	NM_122398	0.0401084	6.06605	5.01666	0.0401084	2.06965	2.06965	A up vs B	8.97472	1.65183	0.736212	1
6909	251804_at	824709	---	---	NM_115401	0.0401565	8.8771	6.37113	0.0401565	5.68029	5.68029	A up vs B	8.96746	9.41979	4.20177	1
20753	265648_at	817295	---	---	NM_001036355 /// NM_128310 /// NM_201819	0.0401722	7.05493	4.77323	0.0401722	4.86249	4.86249	A up vs B	8.96509	7.8092	3.48427	1
13367	258262_at	820820	---	---	NM_001035628 /// NM_112447	0.0405612	5.1693	7.19832	0.0405612	0.245021	-4.08128	A down vs B	8.90676	6.17539	2.77335	1
9361	254256_at	828417	CRK10	CRK10 (CYSTEINE-RICH RLK10); ATP binding / kinase/ protein kinase/ protein serine/threo	NM_118447	0.0409137	8.70555	5.61581	0.0409137	8.51342	8.51342	A up vs B	8.85464	14.3197	6.46881	1
6061	250956_at	831903	---	---	NM_120399	0.041083	4.32352	6.28371	0.041083	0.256996	-3.89111	A down vs B	8.82984	5.76347	2.61091	1
10589	255484_at	827919	---	---	NM_116488	0.0415265	7.34557	5.98594	0.0415265	2.5662	2.5662	A up vs B	8.76562	2.77291	1.26536	1
13721	258616_at	821198	---	---	NM_111157	0.0416428	8.10925	6.50825	0.0416428	3.03354	3.03354	A up vs B	8.74894	3.84481	1.75784	1
4155	249050_at	834452	---	---	NM_001036932 /// NM_001036933 /// NM_001085239 /// NM_123796	0.0417089	6.8998	5.49631	0.0417089	2.64541	2.64541	A up vs B	8.73949	2.95468	1.35234	1
4972	249867_at	832366	IMS2	IMS2 (2-ISOPROPYLMALATE SYNTHASE 2); 2-isopropylmalate synthase/ methylthioalkylmalate	NM_122208	0.0417325	6.41245	7.62425	0.0417325	0.431727	-2.31628	A down vs B	8.73613	2.20272	1.00855	1
20058	264953_at	844047	ADH1	ADH1 (ALCOHOL DEHYDROGENASE 1); alcohol dehydrogenase	NM_106362	0.0422614	5.48521	6.86363	0.0422614	0.384639	-2.59984	A down vs B	8.66143	2.85008	1.31622	1
17950	262845_at	838039	---	---	NM_101343	0.042309	5.612	4.33363	0.042309	2.42565	2.42565	A up vs B	8.65477	2.45136	1.13295	1
1213	246108_at	832966	---	---	NM_122746	0.0423588	6.45077	4.40309	0.0423588	4.1344	4.1344	A up vs B	8.64783	6.28947	2.90915	1
17187	262082_s_at	842064 /// 842065 /// 842066	---	---	NM_104490 /// NM_104491 /// NM_104492	0.043024	6.02277	4.4476	0.043024	2.9797	2.9797	A up vs B	8.55617	3.72173	1.7399	1
21270	266165_at	817365	CSD2	CSD2 (COPPER/ZINC SUPEROXIDE DISMUTASE 2); superoxide dismutase	NM_128379	0.0434167	6.99656	5.94714	0.0434167	2.0697	2.0697	A up vs B	8.50305	1.65193	0.777098	1
2152	247047_at	836797	---	---	NM_126063	0.0435327	7.11384	4.00771	0.0435327	8.61068	8.61068	A up vs B	8.48751	14.472	6.8204	1
21105	266000_at	816952	CYP71B6	CYP71B6 (CYTOCHROME P450 71B6); electron carrier/ heme binding / iron ion binding / mon	NM_127979	0.043586	7.47789	6.31619	0.043586	2.23722	2.23722	A up vs B	8.48039	2.02434	0.954832	1
6680	251575_at	824981	BZIP61	BZIP61; DNA binding / transcription activator/ transcription factor	NM_115674	0.0436763	6.03371	4.88332	0.0436763	2.21975	2.21975	A up vs B	8.46835	1.98511	0.937661	1
334	245229_at	828667	---	---	NM_118694	0.0437631	7.55502	6.34132	0.0437631	2.31932	2.31932	A up vs B	8.45681	2.2096	1.04512	1
14589	259484_at	837815	PEPKR1	PEPKR1 (Phosphoenolpyruvate carboxylase-related kinase 1); ATP binding / kinase/ protei	NM_101129	0.0438291	6.93502	5.63985	0.0438291	2.45405	2.45405	A up vs B	8.44805	2.51618	1.19136	1
20180	265075_at	841992	---	---	NM_104421	0.0439535	8.86889	6.99601	0.0439535	3.66262	3.66262	A up vs B	8.43162	5.2615	2.49608	1
8081	252976_s_at	830012	---	---	NM_120016	0.0444547	7.80652	6.6181	0.0444547	2.27903	2.27903	A up vs B	8.3661	2.11851	1.0129	1
16789	261684_at	841144	---	---	NM_103634	0.0444589	3.90925	5.10423	0.0444589	0.436791	-2.28943	A down vs B	8.36556	2.14199	1.02419	1
13601	258496_at	821261	---	---	NM_111113 /// NM_180172	0.0445492	4.98578	3.80596	0.0445492	2.26548	2.26548	A up vs B	8.35388	2.08795	0.999752	1
19957	264852_at	816254	MLO8	MLO8 (MILDEW RESISTANCE LOCUS O 8); calmodulin binding	NM_127302	0.0451622	6.1312	4.64563	0.0451622	2.80028	2.80028	A up vs B	8.27548	3.31037	1.60009	1
22582	267477_at	814800	PLPB	PLPB (PAS/LOV PROTEIN B); signal transducer/ two-component sensor	NM_126326 /// NM_179597 /// NM_201672	0.0458372	8.15749	6.9967	0.0458372	2.23581	2.23581	A up vs B	8.191	2.02117	0.98702	1
5680	250575_at	830720	---	---	NM_120907	0.0463848	6.19783	4.7469	0.0463848	2.73383	2.73383	A up vs B	8.12383	3.15776	1.55481	1
1565	246460_at	831554	CSLD2	CSLD2 (CELLULOSE-SYNTHASE LIKE D2); cellulose synthase/ transferase, transferring glyco	NM_121697	0.0466575	6.49435	4.94292	0.0466575	2.93109	2.93109	A up vs B	8.09084	3.61042	1.78494	1
2798	247693_at	836094	ATEXO70H7	ATEXO70H7 (EXOCYST SUBUNIT EXO70 FAMILY PROTEIN H7); protein binding	NM_001037028 /// NM_125365	0.0470217	7.81781	5.40319	0.0470217	5.33179	5.33179	A up vs B	8.04721	8.74559	4.34714	1
6441	251336_at	825291	BAP1	BAP1 (BON ASSOCIATION PROTEIN 1); phospholipid binding / protein binding	NM_115983	0.0470951	7.97582	4.29682	0.0470951	12.8082	12.8082	A up vs B	8.03847	20.3025	10.1027	1
15849	260744_at	838066	---	---	NM_101370	0.0471847	7.46933	3.8043	0.0471847	12.6848	12.6848	A up vs B	8.02784	20.1487	10.0394	1
15761	260656_at	838521	---	---	NM_101795	0.0474851	8.42305	5.37221	0.0474851	8.28694	8.28694	A up vs B	7.99243	13.9614	6.98732	1
971	245866_s_at	842165 /// 842166	---	---	NM_104583 /// NM_104584	0.047593	7.68271	4.71954	0.047593	7.79835	7.79835	A up vs B	7.9798	13.1706	6.60195	1
10486	255381_at	825654	RMA1	RMA1; protein binding / ubiquitin-protein ligase/ zinc ion binding	NM_116589 /// NM_202777	0.0480487	6.61411	5.39126	0.0480487	2.33408	2.33408	A up vs B	7.92689	2.24305	1.13187	1
1338	246233_at	829807	---	---	NM_119818	0.0480822	6.57524	4.897	0.0480822	3.20037	3.20037	A up vs B	7.92302	4.22473	2.13289	1
882	245777_at	843688	atnudt21	atnudt21 (Arabidopsis thaliana Nudix hydrolase homolog 21); hydrolase	NM_106012	0.0481276	8.85771	5.97599	0.0481276	7.37028	7.37028	A up vs B	7.9178	12.4565	6.29289	1
15500	260395_at	843314	ATHB13	ATHB13; DNA binding / sequence-specific DNA binding / transcription factor	NM_105646	0.0483298	5.18808	4.12249	0.0483298	2.09303	2.09303	A up vs B	7.89463	1.70322	0.862977	1
21552	266447_at	818931	MSS3	MSS3 (multicopy suppressors of snf4 deficiency in yeast 3); calcium ion binding	NM_129891	0.0494807	6.47693	4.43885	0.0494807	4.10699	4.10699	A up vs B	7.76546	6.23067	3.20943	1
6122	251017_at	831234	---	---	NM_120354	0.0495166	7.08983	5.66395	0.0495166	2.68677	2.68677	A up vs B	7.7615	3.04968	1.57169	1
8216	253111_at	829749	---	---	NM_119761	0.0496871	5.99285	4.97686	0.0496871	2.0223	2.0223	A up vs B	7.74277	1.54837	0.799903	1
8209	253104_at	829757	---	---	NM_001036715 /// NM_119768	0.0498469	6.29552	8.72136	0.0498469	0.1861	-5.37345	A down vs B	7.7253	8.82711	4.57049	1
10838	255733_at	839126	---	---	NM_102351	0.0498519	5.98547	4.23177	0.0498519	3.37222	3.37222	A up vs B	7.72475	4.61319	2.38878	1
7757	252652_at	823601	ADT4	ADT4 (arogenate dehydratase 4); arogenate dehydratase/ prephenate dehydratase	NM_114340	0.0502884	5.84368	3.79261	0.0502884	4.14413	4.14413	A up vs B	7.67748	6.31032	3.28771	1
11547	256442_at	820264	---	---	NM_111930	0.0503752	7.11913	3.62574	0.0503752	11.262	11.262	A up vs B	7.66816	18.3056	9.5489	1
15492	260387_at	843750	SOT16	SOT16 (SULFOTRANSFERASE 16); desulfoglucosinolate sulfotransferase/ sulfotransferase	NM_106070	0.0506865	8.1974	6.97609	0.0506865	2.33159	2.33159	A up vs B	7.6349	2.2374	1.1722	1
11871	256766_at	821788	PCC1	PCC1 (PATHOGEN AND CIRCADIAN CONTROLLED 1)	NM_113121	0.0507977	4.44766	7.86804	0.0507977	0.0934035	-10.7062	A down vs B	7.6231	17.5485	9.20806	1
21763	266658_at	817115	---	---	NM_128133	0.051239	6.39735	3.90033	0.051239	5.6452	5.6452	A up vs B	7.57663	9.3527	4.93765	1
5771	250666_at	830601	WRKY26	WRKY26; transcription factor	NM_120792 /// NM_203017	0.051568	5.24016	3.73798	0.051568	2.83271	2.83271	A up vs B	7.54239	3.38483	1.7951	1
16997	261892_at	844423	WRKY40	WRKY40; transcription factor	NM_106732	0.051741	9.12807	3.85413	0.051741	38.6915	38.6915	A up vs B	7.52452	41.7217	22.1791	1
7145	252040_at	824369	---	---	NM_115065 /// NM_180350	0.0523433	6.7592	5.75477	0.0523433	2.00615	2.00615	A up vs B	7.46298	1.51333	0.811111	1
10819	255714_at	828072	---	---	NM_116251	0.0524526	6.41557	4.93366	0.0524526	2.79317	2.79317	A up vs B	7.45193	3.29405	1.76816	1
18718	263613_at	817063	---	---	NM_128082	0.052825	7.71079	5.12231	0.052825	6.01466	6.01466	A up vs B	7.41453	10.0504	5.42199	1
15084	259979_at	843993	---	---	NM_106310	0.0528805	9.26147	6.79721	0.0528805	5.51842	5.51842	A up vs B	7.40899	9.10883	4.91772	1
16371	261266_at	839218	ATEXPA10	ATEXPA10 (ARABIDOPSIS THALIANA EXPANSIN A 10); structural constituent of cell wall	NM_001084130 /// NM_102440	0.0532797	6.22855	4.98994	0.0532797	2.3597	2.3597	A up vs B	7.3694	2.3012	1.24906	1
2898	247793_at	835979	PSY1	PSY1 (plant peptide containing sulfated tyrosine 1)	NM_125252	0.0536418	6.0555	4.88951	0.0536418	2.24387	2.24387	A up vs B	7.33389	2.03929	1.11225	1
2101	246996_at	836878	LBD37	LBD37 (LOB DOMAIN-CONTAINING PROTEIN 37)	NM_126142	0.0538299	7.4688	6.34667	0.0538299	2.17668	2.17668	A up vs B	7.31557	1.88876	1.03273	1
13897	258792_at	819622	---	---	NM_001084636 /// NM_001084637 /// NM_111336	0.0538454	8.00425	4.87832	0.0538454	8.72971	8.72971	A up vs B	7.31407	14.6572	8.01589	1
4824	249719_at	833550	---	---	NM_122964	0.0540234	9.98341	7.74685	0.0540234	4.71273	4.71273	A up vs B	7.29684	7.50332	4.11319	1
3904	248799_at	834770	ERF5	ERF5 (ETHYLENE RESPONSIVE ELEMENT BINDING FACTOR 5); DNA binding / transcription activa	NM_124094	0.0541943	6.2726	3.80377	0.0541943	5.53592	5.53592	A up vs B	7.28038	9.14264	5.02316	1
21142	266037_at	815147	---	---	NM_126607	0.0551873	7.82313	6.06522	0.0551873	3.38209	3.38209	A up vs B	7.18625	4.63539	2.58014	1
21937	266832_at	817555	MAPKKK14	MAPKKK14; ATP binding / kinase/ protein kinase/ protein serine/threonine kinase	NM_128559	0.0553179	6.44414	3.81238	0.0553179	6.19782	6.19782	A up vs B	7.17407	10.3892	5.79266	1
4019	248914_at	834614	AtRABA1c	AtRABA1c (Arabidopsis Rab GTPase homolog A1c); GTP binding	NM_123942	0.0554474	9.05996	8.02577	0.0554474	2.04795	2.04795	A up vs B	7.16203	1.6043	0.896005	1
9129	254024_at	828683	---	---	NM_118710	0.0557074	5.28084	4.0204	0.0557074	2.39569	2.39569	A up vs B	7.13797	2.38307	1.33543	1
14992	259887_at	843968	---	---	NM_106285	0.0561487	6.61267	5.23235	0.0561487	2.60326	2.60326	A up vs B	7.09754	2.85793	1.61066	1
19337	264232_at	843068	---	---	NM_105414	0.0561812	5.9679	3.85081	0.0561812	4.33819	4.33819	A up vs B	7.09458	6.72312	3.79056	1
11290	256185_at	841595	ADOF1	ADOF1; DNA binding / transcription factor	NM_104048	0.0562311	7.73681	5.82781	0.0562311	3.75549	3.75549	A up vs B	7.09004	5.46643	3.084	1
12113	257008_at	820639	ESM1	ESM1 (epithiospecifier modifier 1); carboxylesterase/ hydrolase, acting on ester bonds	NM_112278	0.0565931	10.5556	8.69602	0.0565931	3.62907	3.62907	A up vs B	7.0573	5.18716	2.94003	1
17937	262832_s_at	838052 /// 838053	---	---	NM_101356 /// NM_101357	0.0568236	8.71368	7.61774	0.0568236	2.13752	2.13752	A up vs B	7.03662	1.80162	1.02414	1
7158	252053_at	824405	SYP122	SYP122 (SYNTAXIN OF PLANTS 122); SNAP receptor	NM_115100	0.0572001	7.36498	4.79306	0.0572001	5.94601	5.94601	A up vs B	7.00311	9.92218	5.6673	1
18580	263475_at	817753	---	---	NM_128753	0.0573464	5.51649	4.22284	0.0573464	2.45148	2.45148	A up vs B	6.99017	2.5103	1.43647	1
4514	249409_at	834032	---	---	NM_123398	0.0584792	4.75967	3.71909	0.0584792	2.05704	2.05704	A up vs B	6.89171	1.62419	0.942691	1
21939	266834_s_at	817553 /// 822333 /// 826376	---	---	NM_113628 /// NM_116895 /// NM_128557	0.0587722	7.44253	4.15581	0.0587722	9.75891	9.75891	A up vs B	6.86671	16.2038	9.43905	1
20133	265028_at	839068	---	---	NM_102297	0.0587951	6.09962	5.08021	0.0587951	2.02709	2.02709	A up vs B	6.86476	1.55879	0.908284	1
8519	253414_at	829442	EDA39	EDA39 (embryo sac development arrest 39); calmodulin binding	NM_001125635 /// NM_119459 /// NM_202943 /// NM_202944	0.0594803	6.95179	4.76613	0.0594803	4.54937	4.54937	A up vs B	6.80706	7.16571	4.21075	1
12019	256914_at	821971	---	---	NM_113293	0.0600459	5.51001	4.26184	0.0600459	2.37541	2.37541	A up vs B	6.76018	2.33692	1.38275	1
9051	253946_at	828786	---	---	NM_118813 /// NM_179120	0.0604602	4.31449	5.34784	0.0604602	0.488573	-2.04678	A down vs B	6.72627	1.60173	0.952525	1
16420	261315_at	841751	ERF8	ERF8; DNA binding / transcription factor/ transcription repressor	NM_104196	0.0605631	7.55363	5.95347	0.0605631	3.03177	3.03177	A up vs B	6.7179	3.84077	2.28689	1
13104	257999_at	822376	---	---	NM_113670	0.0609914	6.4646	4.42793	0.0609914	4.10299	4.10299	A up vs B	6.68329	6.22207	3.72395	1
10607	255502_at	828032	---	---	NM_116474	0.0610051	6.89105	5.14632	0.0610051	3.35133	3.35133	A up vs B	6.68219	4.56615	2.73333	1
6612	251507_at	825077	---	---	NM_001035814 /// NM_115770	0.0612329	6.25101	3.992	0.0612329	4.78664	4.78664	A up vs B	6.66394	7.65471	4.5947	1
21206	266101_at	818371	---	---	NM_129350	0.0615939	7.20382	5.74296	0.0615939	2.75272	2.75272	A up vs B	6.63523	3.20117	1.9298	1
10673	255568_at	827896	WRKY22	WRKY22; transcription factor	NM_116355	0.0618693	6.40496	3.96529	0.0618693	5.42521	5.42521	A up vs B	6.6135	8.92805	5.3999	1
11969	256864_at	821972	TOPII	TOPII (TOPOISOMERASE II); ATP binding / DNA binding / DNA topoisomerase (ATP-hydrolyzin	NM_001125214 /// NM_113294	0.0618827	5.0723	4.02697	0.0618827	2.06383	2.06383	A up vs B	6.61244	1.63905	0.991495	1
21905	266800_at	816819	---	---	NM_127853	0.0623544	6.94159	3.71217	0.0623544	9.37888	9.37888	A up vs B	6.57557	15.6437	9.51625	1
16575	261470_at	839733	ERF11	ERF11 (ERF DOMAIN PROTEIN 11); DNA binding / transcription factor/ transcription repres	NM_102603	0.0626557	7.57069	4.56335	0.0626557	8.04081	8.04081	A up vs B	6.55224	13.5662	8.28184	1
18484	263379_at	818605	CZF1	CZF1; transcription factor	NM_001036440 /// NM_129572	0.0640412	8.87043	6.05964	0.0640412	7.0167	7.0167	A up vs B	6.4471	11.8508	7.35266	1
1418	246313_at	840082	---	---	NM_102928	0.0641747	5.13917	4.11737	0.0641747	2.03046	2.03046	A up vs B	6.43715	1.56613	0.973185	1
357	245252_at	827464	ATERF-1	ATERF-1 (ETHYLENE RESPONSIVE ELEMENT BINDING FACTOR 1); DNA binding / transcription act	NM_117855	0.065552	7.83085	6.24317	0.065552	3.00566	3.00566	A up vs B	6.3363	3.7811	2.38694	1
5882	250777_at	830427	---	---	NM_120626	0.0658922	7.38302	6.08809	0.0658922	2.45364	2.45364	A up vs B	6.31189	2.51524	1.59397	1
22442	267337_at	818586	---	---	NM_129556	0.0663649	5.4686	4.42022	0.0663649	2.0682	2.0682	A up vs B	6.27828	1.64863	1.05037	1
19077	263972_at	818876	---	---	NM_129837	0.0666787	6.64546	4.84543	0.0666787	3.48226	3.48226	A up vs B	6.25616	4.86013	3.10742	1
2813	247708_at	836074	---	---	NM_125347	0.0669663	8.67804	6.15069	0.0669663	5.76511	5.76511	A up vs B	6.23604	9.58123	6.14572	1
16432	261327_at	841047	---	---	NM_103564	0.0670023	5.03373	3.664	0.0670023	2.58422	2.58422	A up vs B	6.23352	2.81424	1.80588	1
15450	260345_at	843258	RPK1	RPK1 (RECEPTOR-LIKE PROTEIN KINASE 1); kinase/ protein binding / receptor signaling pro	NM_105594	0.0673652	4.80509	3.75335	0.0673652	2.07302	2.07302	A up vs B	6.20833	1.65923	1.06903	1
816	245711_at	830313	ZAT6	ZAT6 (ZINC FINGER OF ARABIDOPSIS THALIANA 6); nucleic acid binding / transcription fact	NM_120516	0.0683255	7.65165	9.86384	0.0683255	0.215806	-4.63379	A down vs B	6.14265	7.34069	4.78014	1
17465	262360_at	843639	---	---	NM_105966	0.0684517	6.32755	4.09303	0.0684517	4.70608	4.70608	A up vs B	6.13412	7.48965	4.88393	1
14734	259629_at	842104	WRR4	WRR4 (WHITE RUST RESISTANCE 4); ATP binding / nucleoside-triphosphatase/ nucleotide bin	NM_104527	0.068564	6.06314	4.42041	0.068564	3.12255	3.12255	A up vs B	6.12656	4.04781	2.6428	1
9552	254447_at	827834	---	---	NM_118204	0.0686597	6.31684	4.29504	0.0686597	4.0609	4.0609	A up vs B	6.12012	6.1315	4.00744	1
9179	254074_at	828653	CBF1	CBF1 (C-REPEAT/DRE BINDING FACTOR 1); DNA binding / transcription activator/ transcript	NM_118681	0.068744	6.89964	4.29061	0.068744	6.10093	6.10093	A up vs B	6.11447	10.2106	6.6796	1
4977	249872_at	832377	---	---	NM_122219	0.0693499	4.86011	3.82533	0.0693499	2.0488	2.0488	A up vs B	6.07411	1.60615	1.0577	1
8742	253637_at	829162	---	---	NM_119185	0.0709446	5.95518	7.74085	0.0709446	0.290041	-3.44779	A down vs B	5.97042	4.78294	3.20443	1
8148	253043_at	829909	LBD39	LBD39 (LOB DOMAIN-CONTAINING PROTEIN 39)	NM_119918	0.0710033	7.35916	6.1604	0.0710033	2.29543	2.29543	A up vs B	5.96666	2.15554	1.44506	1
20796	265691_at	816969	---	---	NM_127995	0.0710977	6.38059	4.99853	0.0710977	2.60642	2.60642	A up vs B	5.96064	2.86517	1.92272	1
18909	263804_at	818619	---	---	NM_129585 /// NM_201918	0.0713631	6.79801	4.43475	0.0713631	5.14531	5.14531	A up vs B	5.94378	8.37748	5.63781	1
6447	251342_at	825240	---	---	NM_115933	0.07174	5.18718	3.98871	0.07174	2.29496	2.29496	A up vs B	5.92001	2.1545	1.45574	1
4015	248910_at	834622	CIPK20	CIPK20 (CBL-INTERACTING PROTEIN KINASE 20); kinase/ protein serine/threonine kinase	NM_123950	0.0717556	6.75998	5.64742	0.0717556	2.16229	2.16229	A up vs B	5.91902	1.85669	1.25473	1
17488	262383_at	843625	---	---	NM_105952	0.073589	7.06718	4.40618	0.073589	6.32471	6.32471	A up vs B	5.80603	10.6214	7.31748	1
22398	267293_at	816913	TET8	TET8 (TETRASPANIN8)	NM_179714	0.0744242	10.8088	7.97878	0.0744242	7.11103	7.11103	A up vs B	5.75596	12.0139	8.34881	1
18526	263421_at	816228	EXL5	EXL5 (EXORDIUM LIKE 5)	NM_127277	0.0751768	8.26641	6.74264	0.0751768	2.87543	2.87543	A up vs B	5.71157	3.48284	2.43915	1
6621	251516_s_at	825100 /// 825101	---	---	NM_115793 /// NM_115794 /// NM_202729 /// NM_202730	0.0755233	7.25795	5.48362	0.0755233	3.42079	3.42079	A up vs B	5.69136	4.72237	3.31898	1
7697	252592_at	823706	NAXT1	NAXT1 (NITRATE EXCRETION TRANSPORTER1); nitrate efflux transmembrane transporter/ trans	NM_114433	0.0759177	9.84587	7.44908	0.0759177	5.26631	5.26631	A up vs B	5.66852	8.61692	6.08054	1
13323	258218_at	6240538 /// 821324	XPL1	XPL1 (XIPOTL 1); methyltransferase/ phosphoethanolamine N-methyltransferase	NM_001125181 /// NM_112681	0.0764164	7.39587	6.29686	0.0764164	2.14208	2.14208	A up vs B	5.63991	1.81174	1.28495	1
16326	261221_at	838585	---	---	NM_101851	0.0767714	4.08844	5.52217	0.0767714	0.370173	-2.70144	A down vs B	5.61971	3.08337	2.19468	1
12795	257690_at	820465	---	---	NM_112119	0.0769962	5.78926	3.94109	0.0769962	3.60042	3.60042	A up vs B	5.60699	5.12358	3.65513	1
17364	262259_s_at	841824 /// 841827	---	---	NM_001036107 /// NM_104264 /// NM_104267 /// NM_202292	0.0771579	6.59662	5.51047	0.0771579	2.12307	2.12307	A up vs B	5.59788	1.76958	1.26447	1
19863	264758_at	842428	---	---	NM_104815	0.0775053	7.15246	10.4295	0.0775053	0.10316	-9.69371	A down vs B	5.57839	16.1086	11.5507	1
15327	260222_at	843779	XXT5	XXT5 (XYLOGLUCAN XYLOSYLTRANSFERASE 5); transferase/ transferase, transferring glycosyl	NM_106098	0.078064	6.29487	5.20048	0.078064	2.13523	2.13523	A up vs B	5.54734	1.79655	1.29543	1
14984	259879_at	843998	CML38	calcium-binding EF hand family protein	NM_001084365 /// NM_106315	0.0787367	7.8477	4.2197	0.0787367	12.3633	12.3633	A up vs B	5.5104	19.7435	14.3318	1
4177	249072_at	834429	---	---	NM_123773	0.0793906	6.54907	5.11365	0.0793906	2.7046	2.7046	A up vs B	5.47494	3.09063	2.25802	1
9030	253925_at	828776	SHV3	SHV3 (SHAVEN 3); glycerophosphodiester phosphodiesterase/ kinase	NM_118803	0.0800442	6.12979	4.97467	0.0800442	2.22704	2.22704	A up vs B	5.43994	2.00148	1.47169	1
1975	246870_at	832672	FC1	FC1 (ferrochelatase 1); ferrochelatase	NM_001036864 /// NM_122504	0.0804172	8.21243	6.00684	0.0804172	4.61263	4.61263	A up vs B	5.42016	7.29694	5.38504	1
12856	257751_at	821400	MKS1	MKS1 (MAP kinase substrate 1); protein binding	NM_112755	0.081079	6.68456	5.20254	0.081079	2.79341	2.79341	A up vs B	5.38541	3.29461	2.44706	1
14284	259179_at	821098	---	---	NM_111032	0.0814694	5.97502	4.96312	0.0814694	2.01657	2.01657	A up vs B	5.36511	1.53593	1.14513	1
13499	258394_at	820792	---	---	NM_112421 /// NM_180259	0.0818009	7.30015	5.89439	0.0818009	2.64957	2.64957	A up vs B	5.34799	2.96423	2.21708	1
9163	254058_at	828624	---	---	NM_118653	0.0818957	7.69997	8.72782	0.0818957	0.490441	-2.03898	A down vs B	5.34311	1.58471	1.18636	1
899	245794_at	840109	XTR4	XTR4 (XYLOGLUCAN ENDOTRANSGLYCOSYLASE 4); hydrolase, acting on glycosyl bonds / hydrola	NM_102950	0.083149	6.52612	5.25835	0.083149	2.4079	2.4079	A up vs B	5.27943	2.41088	1.82662	1
7150	252045_at	824410	PUB22	PUB22 (PLANT U-BOX 22); ubiquitin-protein ligase	NM_115105	0.0831714	6.42875	4.34101	0.0831714	4.25084	4.25084	A up vs B	5.27831	6.53803	4.95464	1
16581	261476_at	838010	---	---	NM_101315	0.0832363	5.3652	3.92256	0.0832363	2.71818	2.71818	A up vs B	5.27506	3.12182	2.36723	1
15020	259915_at	843610	---	---	NM_105937	0.0835169	5.75428	4.16008	0.0835169	3.01926	3.01926	A up vs B	5.26102	3.81219	2.89844	1
15308	260203_at	841722	ANAC019	ANAC019 (Arabidopsis NAC domain containing protein 19); transcription factor	NM_104167	0.083518	5.54517	3.84485	0.083518	3.24974	3.24974	A up vs B	5.26097	4.33666	3.29723	1
12188	257083_s_at	821606 /// 821607	---	---	NM_112951 /// NM_112952	0.0853454	4.60746	2.98665	0.0853454	3.07547	3.07547	A up vs B	5.17129	3.94053	3.048	1
13656	258551_at	819874	---	---	NM_111569	0.086496	5.78526	4.45555	0.086496	2.51353	2.51353	A up vs B	5.11631	2.6522	2.07353	1
7588	252483_at	823813	---	---	NM_001084782 /// NM_114527 /// NM_202662	0.0874247	7.94228	6.54131	0.0874247	2.6408	2.6408	A up vs B	5.07274	2.9441	2.32151	1
18618	263513_at	815712	---	---	NM_126891	0.0880107	6.33167	4.84946	0.0880107	2.79375	2.79375	A up vs B	5.04561	3.29539	2.61248	1
3926	248821_at	834753	---	---	NM_124078	0.0881126	6.89067	4.71293	0.0881126	4.52443	4.52443	A up vs B	5.04092	7.1138	5.64485	1
70	244965_at	---	---	---	---	0.0914608	5.16054	6.22083	0.0914608	0.479538	-2.08534	A down vs B	4.89127	1.6863	1.37903	1
17486	262381_at	843621	---	---	NM_105948	0.0920027	7.55487	5.30641	0.0920027	4.75175	4.75175	A up vs B	4.86784	7.58335	6.23139	1
2812	247707_at	836064	---	---	NM_125336	0.092045	5.20098	4.0474	0.092045	2.22465	2.22465	A up vs B	4.86601	1.99612	1.64086	1
6850	251745_at	824764	SZF1	SZF1 (SALT-INDUCIBLE ZINC FINGER 1); transcription factor	NM_115456	0.0923848	9.26844	5.65262	0.0923848	12.2595	12.2595	A up vs B	4.85144	19.6113	16.1695	1
22174	267069_at	818701	ATCAMBP25	ATCAMBP25 (ARABIDOPSIS THALIANA CALMODULIN (CAM)-BINDING PROTEIN OF 25 KDA); calmodulin	NM_129666	0.0926878	6.69182	4.66353	0.0926878	4.07921	4.07921	A up vs B	4.8385	6.17093	5.10152	1
15632	260527_at	819340	---	---	NM_130295	0.0942598	5.55045	4.301	0.0942598	2.3775	2.3775	A up vs B	4.77244	2.34166	1.96265	1
8011	252906_at	830118	GGT1	GGT1 (GAMMA-GLUTAMYL TRANSPEPTIDASE 1); gamma-glutamyltransferase/ glutathione gamma-gl	NM_120124 /// NM_202988	0.0952393	6.92029	5.79646	0.0952393	2.17926	2.17926	A up vs B	4.73211	1.89451	1.60141	1
1305	246200_at	829878	---	---	NM_119887	0.0954241	5.49393	3.99867	0.0954241	2.81914	2.81914	A up vs B	4.72457	3.35368	2.83935	1
22440	267335_s_at	816463 /// 842784	---	---	NM_001036155 /// NM_105150 /// NM_127502	0.0962524	5.20232	4.10631	0.0962524	2.13762	2.13762	A up vs B	4.69106	1.80183	1.5364	1
20432	265327_at	816336	---	---	NM_127378	0.0962878	4.70907	3.70605	0.0962878	2.0042	2.0042	A up vs B	4.68964	1.50909	1.28717	1
6405	251300_at	825371	---	---	NM_116063	0.0966749	6.76793	5.72684	0.0966749	2.05779	2.05779	A up vs B	4.67414	1.62582	1.39133	1
9263	254158_at	828540	---	---	NM_001036630 /// NM_118571	0.0969023	8.27552	5.41491	0.0969023	7.26321	7.26321	A up vs B	4.66507	12.2746	10.5247	1
17177	262072_at	842249	ZCF37	ZCF37	NM_104652	0.0972116	5.66801	4.6616	0.0972116	2.00892	2.00892	A up vs B	4.6528	1.51931	1.30615	1
19741	264636_at	842861	---	---	NM_105223	0.0972372	7.55354	6.36896	0.0972372	2.27298	2.27298	A up vs B	4.65179	2.10486	1.80993	1
13787	258682_at	820019	S6K2	S6K2 (ARABIDOPSIS THALIANA SERINE/THREONINE PROTEIN KINASE 2); kinase/ protein kinase	NM_111706 /// NM_180212	0.097753	7.16808	4.67144	0.097753	5.6437	5.6437	A up vs B	4.63146	9.34984	8.07507	1
2402	247297_at	836531	---	---	NM_125806	0.0978368	7.59729	6.58542	0.0978368	2.01653	2.01653	A up vs B	4.62817	1.53583	1.32738	1
9168	254063_at	828642	---	---	NM_118671 /// NM_179111	0.0980249	5.51817	4.39892	0.0980249	2.17233	2.17233	A up vs B	4.62081	1.87907	1.62661	1
22335	267230_at	819014	ARL	ARL (ARGOS-LIKE)	NM_180078	0.0982377	6.77808	5.50779	0.0982377	2.41211	2.41211	A up vs B	4.6125	2.42047	2.09905	1
20447	265342_at	816346	---	---	NM_127388 /// NM_179645	0.0983818	7.83304	6.68296	0.0983818	2.21927	2.21927	A up vs B	4.60689	1.98404	1.72267	1
3054	247949_at	835828	CYP81F2	CYP81F2; electron carrier/ heme binding / iron ion binding / monooxygenase/ oxygen bind	NM_125104	0.0985619	5.36119	3.72789	0.0985619	3.10222	3.10222	A up vs B	4.5999	4.0015	3.47964	1
22462	267357_at	818588	HSPRO2	HSPRO2 (ARABIDOPSIS ORTHOLOG OF SUGAR BEET HS1 PRO-1 2)	NM_129558	0.0994691	9.98667	7.8652	0.0994691	4.35135	4.35135	A up vs B	4.56498	6.75092	5.91539	1
13612	258507_at	819828	---	---	NM_111526	0.100049	8.02282	6.69409	0.100049	2.51181	2.51181	A up vs B	4.5429	2.64827	2.33179	1
6548	251443_at	825164	---	---	NM_115857	0.100993	7.85091	9.37371	0.100993	0.348011	-2.87348	A down vs B	4.50739	3.47837	3.08681	1
17316	262211_at	843832	ORA47	ORA47; DNA binding / transcription factor	NM_106151	0.101349	7.34635	4.70697	0.101349	6.23062	6.23062	A up vs B	4.49416	10.4495	9.30048	1
5023	249918_at	832044	---	---	NM_121929	0.103522	9.05541	5.86455	0.103522	9.13158	9.13158	A up vs B	4.41473	15.2724	13.8377	1
17331	262226_at	6241094 /// 841826	---	---	NM_001124015 /// NM_104266	0.104639	4.89731	3.31808	0.104639	2.98809	2.98809	A up vs B	4.37486	3.74093	3.42039	1
3059	247954_at	835789	BGAL4	BGAL4 (beta-galactosidase 4); beta-galactosidase	NM_125070	0.107302	8.52838	7.39436	0.107302	2.19471	2.19471	A up vs B	4.28245	1.92903	1.8018	1
22133	267028_at	818429	WRKY33	WRKY33; transcription factor	NM_129404	0.107375	8.67277	5.36545	0.107375	9.89923	9.89923	A up vs B	4.27998	16.4075	15.3342	1
10169	255064_at	826473	EXO	EXO (EXORDIUM)	NM_116964	0.108795	10.2482	8.06346	0.108795	4.54659	4.54659	A up vs B	4.23216	7.15992	6.76715	1
14898	259793_at	842745	---	---	NM_105113	0.108806	5.32107	3.27379	0.108806	4.13326	4.13326	A up vs B	4.23178	6.28703	5.94268	1
13758	258653_at	820145	---	---	NM_111822	0.109056	5.16667	3.16463	0.109056	4.00564	4.00564	A up vs B	4.22347	6.0122	5.69409	1
15311	260206_at	843411	---	---	NM_105742	0.109994	5.73469	4.21329	0.109994	2.87071	2.87071	A up vs B	4.19253	3.47202	3.31258	1
860	245755_at	840410	---	---	NM_103219	0.110392	5.16174	3.71538	0.110392	2.7252	2.7252	A up vs B	4.1795	3.13796	3.00319	1
9398	254293_at	828405	IQD22	IQD22 (IQ-domain 22); calmodulin binding	NM_118435	0.11049	6.18164	4.84257	0.11049	2.52988	2.52988	A up vs B	4.17631	2.68966	2.57611	1
21837	266732_at	814853	---	---	NM_126375	0.110619	5.69949	4.28055	0.110619	2.67389	2.67389	A up vs B	4.17211	3.02008	2.89549	1
12127	257022_at	821495	AZF2	AZF2 (ARABIDOPSIS ZINC-FINGER PROTEIN 2); DNA binding / nucleic acid binding / transcri	NM_001125191 /// NM_112848	0.111937	6.65602	4.15848	0.111937	5.64722	5.64722	A up vs B	4.12967	9.35656	9.06276	1
17877	262772_at	837881	ACA.l	ACA.l (autoinhibited Ca2+/ATPase II); ATPase, coupled to transmembrane movement of ions	NM_101192	0.111943	5.60761	4.09474	0.111943	2.85376	2.85376	A up vs B	4.1295	3.43313	3.32547	1
1926	246821_at	832750	CBP60G	CBP60G (CAM-BINDING PROTEIN 60-LIKE.G); calmodulin binding	NM_122574	0.113165	5.98042	3.68328	0.113165	4.9148	4.9148	A up vs B	4.09081	7.91523	7.73953	1
2645	247540_at	836280	---	---	NM_125552	0.113228	8.53235	7.25083	0.113228	2.43094	2.43094	A up vs B	4.08886	2.46341	2.40988	1
19113	264008_at	816647	---	---	NM_127682	0.113813	7.32497	6.11803	0.113813	2.30847	2.30847	A up vs B	4.07058	2.18505	2.14716	1
22181	267076_at	818708	---	---	NM_129674	0.114702	6.55855	7.68072	0.114702	0.459401	-2.17675	A down vs B	4.04308	1.88891	1.86878	1
224	245119_at	818762	---	---	NM_129727	0.115679	7.20852	4.56645	0.115679	6.24227	6.24227	A up vs B	4.01325	10.4708	10.4362	1
2242	247137_at	836753	CPK28	CPK28; ATP binding / calcium ion binding / calmodulin-dependent protein kinase/ protein	NM_001085337 /// NM_001126036 /// NM_126019 /// NM_180949	0.116167	7.42079	5.19787	0.116167	4.66838	4.66838	A up vs B	3.99848	7.41207	7.4149	1
10609	255504_at	827516	---	---	NM_001160728 /// NM_116453 /// NM_178955	0.11723	7.93317	6.31454	0.11723	3.07084	3.07084	A up vs B	3.96666	3.92995	3.96298	1
6810	251705_at	824807	WRKY70	WRKY70; transcription factor/ transcription repressor	NM_115498	0.117458	6.15936	4.84598	0.117458	2.48524	2.48524	A up vs B	3.95987	2.58747	2.61369	1
10858	255753_at	838438	MYB51	MYB51 (MYB DOMAIN PROTEIN 51); DNA binding / transcription factor	NM_101715	0.11834	5.96742	3.91658	0.11834	4.14348	4.14348	A up vs B	3.93388	6.30893	6.41497	1
9336	254231_at	828481	WRKY53	WRKY53; DNA binding / protein binding / transcription activator/ transcription factor	NM_118512	0.121442	5.4515	3.65583	0.121442	3.47176	3.47176	A up vs B	3.84476	4.83662	5.03191	1
16550	261445_at	839735	NSL1	NSL1 (necrotic spotted lesions 1)	NM_102605	0.122164	7.33947	5.88816	0.122164	2.73456	2.73456	A up vs B	3.82454	3.15945	3.3044	1
1901	246796_at	832735	---	---	NM_001036869 /// NM_122559 /// NM_203111	0.122453	4.42423	3.38153	0.122453	2.06009	2.06009	A up vs B	3.81649	1.63086	1.70928	1
6229	251124_s_at	831812 /// 831877	LAC8	LAC8 (laccase 8); laccase	NM_120181 /// NM_120182	0.122976	5.18531	3.50513	0.122976	3.20468	3.20468	A up vs B	3.80197	4.23451	4.45507	1
21790	266685_at	816490	---	---	NM_127529	0.123322	5.20672	4.04844	0.123322	2.23191	2.23191	A up vs B	3.79244	2.0124	2.12254	1
19766	264661_at	837529	---	---	NM_100869	0.123726	5.57306	8.23644	0.123726	0.157849	-6.33518	A down vs B	3.78134	10.6404	11.2557	1
18888	263783_at	819248	WRKY46	WRKY46; transcription factor	NM_130204	0.124176	6.64807	4.04356	0.124176	6.08185	6.08185	A up vs B	3.76908	10.1752	10.7986	1
20381	265276_at	817388	---	---	NM_128400	0.124852	5.97139	4.36691	0.124852	3.04087	3.04087	A up vs B	3.75076	3.86155	4.11816	1
12512	257407_at	839599	---	---	NM_102472	0.125464	8.73906	7.46815	0.125464	2.41315	2.41315	A up vs B	3.7343	2.42284	2.59522	1
6770	251665_at	824871	ARR9	ARR9 (RESPONSE REGULATOR 9); transcription regulator/ two-component response regulator	NM_115563	0.126007	5.1427	4.13729	0.126007	2.00752	2.00752	A up vs B	3.71979	1.51628	1.6305	1
7753	252648_at	823589	---	---	NM_114331 /// NM_180323 /// NM_180324	0.12723	6.17234	4.67632	0.12723	2.82063	2.82063	A up vs B	3.68749	3.35711	3.64162	1
11288	256183_at	841591	MKK4	ATMKK4 (ARABIDOPSIS THALIANA MITOGEN-ACTIVATED PROTEIN KINASE KINASE 4); MAP kinase kin	NM_104044	0.127331	5.29287	4.00386	0.127331	2.44359	2.44359	A up vs B	3.68483	2.49229	2.70546	1
18809	263704_at	839998	---	---	NM_102851	0.128191	8.06785	6.89612	0.128191	2.25282	2.25282	A up vs B	3.66243	2.05944	2.24926	1
6095	250990_at	831880	NAK	NAK; ATP binding / kinase/ protein kinase/ protein serine/threonine kinase/ protein tyr	NM_120307 /// NM_180424	0.128264	7.44509	6.37549	0.128264	2.09885	2.09885	A up vs B	3.66056	1.71606	1.87519	1
2345	247240_at	836587	CMPG2	U-box domain-containing protein	NM_125862	0.128817	5.37181	3.90311	0.128817	2.76773	2.76773	A up vs B	3.64628	3.23563	3.54951	1
6386	251281_at	825337	AGP20	AGP20	NM_116029	0.129365	5.2563	4.01679	0.129365	2.36118	2.36118	A up vs B	3.63222	2.30456	2.53791	1
15791	260686_at	838339	---	---	NM_101625	0.12962	7.2474	5.59448	0.12962	3.1447	3.1447	A up vs B	3.62571	4.09824	4.5213	1
38	244933_at	---	---	---	---	0.132413	4.60984	5.90967	0.132413	0.406175	-2.462	A down vs B	3.5557	2.53433	2.851	1
16298	261193_at	840186	---	---	NM_103025	0.13381	10.8622	9.33554	0.13381	2.88119	2.88119	A up vs B	3.52154	3.49605	3.97105	1
22486	267381_at	817159	---	---	NM_128177	0.135161	7.91624	5.78236	0.135161	4.38897	4.38897	A up vs B	3.48901	6.83018	7.83051	1
5158	250053_at	831653	---	---	NM_121791	0.135672	5.82565	4.81823	0.135672	2.01032	2.01032	A up vs B	3.47684	1.52235	1.75142	1
9537	254432_at	827831	---	---	NM_118201 /// NM_202851	0.137399	7.68596	6.35592	0.137399	2.51409	2.51409	A up vs B	3.43621	2.65349	3.08885	1
20837	265732_at	814658	---	---	NM_126191	0.138032	4.56934	3.39446	0.138032	2.25774	2.25774	A up vs B	3.42151	2.07051	2.42058	1
6364	251259_at	825399	---	---	NM_116091 /// NM_180406	0.13829	6.89463	8.85197	0.13829	0.257502	-3.88347	A down vs B	3.41555	5.74681	6.73017	1
22728	267623_at	818548	---	---	NM_129521	0.138544	7.54887	4.95061	0.138544	6.05555	6.05555	A up vs B	3.4097	10.1264	11.8795	1
77	244972_at	---	---	---	---	0.139218	5.96989	7.08624	0.139218	0.461259	-2.16798	A down vs B	3.39427	1.86936	2.20295	1
7219	252114_at	824308	---	---	NM_115004	0.139814	6.07604	4.28162	0.139814	3.46876	3.46876	A up vs B	3.3807	4.82991	5.71469	1
20842	265737_at	814646	ATPAP1	ATPAP1 (PHOSPHATIDIC ACID PHOSPHATASE 1); phosphatidate phosphatase	NM_126179 /// NM_201660	0.141804	7.1744	5.52076	0.141804	3.14625	3.14625	A up vs B	3.33607	4.10176	4.91807	1
4086	248981_at	834545	NPR3	NPR3 (NPR1-LIKE PROTEIN 3); protein binding	NM_123879	0.142097	7.63853	5.9147	0.142097	3.30312	3.30312	A up vs B	3.32959	4.45739	5.35488	1
3697	248592_at	834988	---	---	NM_124305	0.143107	5.29788	4.14258	0.143107	2.22731	2.22731	A up vs B	3.30735	2.00209	2.42138	1
2760	247655_at	836103	RHL41	RHL41 (RESPONSIVE TO HIGH LIGHT 41); nucleic acid binding / transcription factor/ zinc	NM_125374	0.145192	7.62984	9.22452	0.145192	0.331094	-3.02029	A down vs B	3.26225	3.81454	4.67718	1
8406	253301_at	829514	---	---	NM_119530	0.14536	4.53685	6.4497	0.14536	0.265567	-3.76552	A down vs B	3.25867	5.48849	6.73709	1
8733	253628_at	829151	XTH18	XTH18 (XYLOGLUCAN ENDOTRANSGLUCOSYLASE/HYDROLASE 18); hydrolase, acting on glycosyl bon	NM_119174	0.145589	8.49197	5.79153	0.145589	6.49999	6.49999	A up vs B	3.25379	10.9385	13.4471	1
2560	247455_at	836367	MYB96	MYB96 (myb domain protein 96); DNA binding / transcription factor	NM_125641 /// NM_180917	0.145811	6.22407	4.49597	0.145811	3.3129	3.3129	A up vs B	3.24906	4.47946	5.51477	1
3497	248392_at	835280	---	---	NM_124584	0.146216	6.5116	4.14407	0.146216	5.16057	5.16057	A up vs B	3.24048	8.40781	10.3785	1
1204	246099_at	832145	ATBCB	ATBCB (ARABIDOPSIS BLUE-COPPER-BINDING PROTEIN); copper ion binding / electron carrier	NM_122030	0.1477	8.80206	6.70258	0.1477	4.28557	4.28557	A up vs B	3.20932	6.61177	8.24071	1
14955	259850_at	843556	---	---	NM_105883	0.147733	4.67076	3.47466	0.147733	2.29119	2.29119	A up vs B	3.20863	2.14597	2.67525	1
21926	266821_at	819093	ERF13	ERF13 (ETHYLENE-RESPONSIVE ELEMENT BINDING FACTOR 13); DNA binding / transcription fact	NM_130048	0.150078	6.24675	3.74136	0.150078	5.67802	5.67802	A up vs B	3.16037	9.41546	11.9169	1
10185	255080_at	826482	AGP10	AGP10 (ARABINOGALACTAN PROTEIN 10)	NM_116972	0.151069	7.29561	6.0534	0.151069	2.36561	2.36561	A up vs B	3.14034	2.31463	2.94826	1
4442	249337_at	834110	---	---	NM_123473 /// NM_203136	0.151666	4.79559	3.53141	0.151666	2.40191	2.40191	A up vs B	3.12836	2.39723	3.06516	1
13312	258207_at	820619	RSH2	RSH2 (RELA-SPOT HOMOLOG 2); GTP diphosphokinase	NM_112259	0.151726	6.44782	5.18825	0.151726	2.39425	2.39425	A up vs B	3.12716	2.37978	3.04402	1
2230	247125_at	836739	---	---	NM_001037081 /// NM_126005	0.151786	7.55575	6.37792	0.151786	2.26237	2.26237	A up vs B	3.12596	2.08093	2.66277	1
15348	260243_at	842676	---	---	NM_105049	0.152588	5.48125	4.32596	0.152588	2.22729	2.22729	A up vs B	3.11002	2.00203	2.57494	1
1882	246777_at	832801	---	---	NM_122624	0.154406	5.9547	4.18629	0.154406	3.40678	3.40678	A up vs B	3.07433	4.6909	6.1033	1
16755	261650_at	839670	ACA1	ACA1 (AUTO-INHIBITED CA2+-ATPASE 1); calcium channel/ calcium-transporting ATPase/ calm	NM_102542 /// NM_179385	0.156553	8.26018	6.06229	0.156553	4.58808	4.58808	A up vs B	3.03301	7.24608	9.55629	1
8510	253405_at	829416	---	---	NM_119433	0.15717	5.35091	3.95321	0.15717	2.63481	2.63481	A up vs B	3.02131	2.93034	3.87956	1
19196	264091_at	844252	---	---	NM_106562 /// NM_202445	0.160824	5.02499	3.94481	0.160824	2.11429	2.11429	A up vs B	2.95339	1.75016	2.37037	1
19394	264289_at	842485	---	---	NM_104870	0.160832	8.13676	6.0523	0.160832	4.24117	4.24117	A up vs B	2.95324	6.51748	8.82756	1
8070	252965_at	830041	---	---	NM_120046	0.161385	6.4803	5.08218	0.161385	2.63558	2.63558	A up vs B	2.94317	2.93211	3.98496	1
8964	253859_at	828879	---	---	NM_118904	0.162301	7.91599	10.1262	0.162301	0.216101	-4.62748	A down vs B	2.92661	7.32765	10.0152	1
12749	257644_at	822169	AOC3	AOC3 (ALLENE OXIDE CYCLASE 3); allene-oxide cyclase	NM_113477	0.164166	5.63525	3.77406	0.164166	3.63308	3.63308	A up vs B	2.89334	5.19606	7.18348	1
15316	260211_at	843785	---	---	NM_106104	0.164778	5.45239	3.79824	0.164778	3.14737	3.14737	A up vs B	2.88255	4.10429	5.69537	1
13711	258606_at	821225	---	---	NM_111152	0.165903	5.88064	3.35312	0.165903	5.76579	5.76579	A up vs B	2.86288	9.58253	13.3887	1
11114	256009_at	838504	---	---	NM_101779	0.165989	5.38434	3.71951	0.165989	3.17075	3.17075	A up vs B	2.86138	4.15747	5.81183	1
11868	256763_at	820941	COBL8	COBL8 (COBRA-LIKE PROTEIN 8 PRECURSOR)	NM_112562	0.167163	6.10976	3.88078	0.167163	4.68802	4.68802	A up vs B	2.84108	7.45251	10.4925	1
11155	256050_at	837210	ATEXO70B2	ATEXO70B2 (exocyst subunit EXO70 family protein B2); protein binding	NM_100573	0.171098	5.10335	3.82582	0.171098	2.42423	2.42423	A up vs B	2.77463	2.44812	3.52929	1
19040	263935_at	818166	PUB23	PUB23 (PLANT U-BOX 23); ubiquitin-protein ligase	NM_129152	0.17177	6.99786	4.8683	0.17177	4.37583	4.37583	A up vs B	2.76353	6.80252	9.84613	1
3824	248719_at	834842	RBOHD	RBOHD (RESPIRATORY BURST OXIDASE HOMOLOGUE D); NAD(P)H oxidase	NM_124165	0.174994	7.74134	5.87262	0.174994	3.65209	3.65209	A up vs B	2.71116	5.23819	7.72833	1
9346	254241_at	828418	CRK11	CRK11 (CYSTEINE-RICH RLK11); kinase/ protein kinase	NM_118448	0.176777	4.35143	3.24856	0.176777	2.14782	2.14782	A up vs B	2.68283	1.8245	2.72026	1
8428	253323_at	829536	---	---	NM_119551	0.179343	7.27443	5.70409	0.179343	2.96973	2.96973	A up vs B	2.64285	3.69891	5.59838	1
14550	259445_at	839508	GA2OX6	GA2OX6 (GIBBERELLIN 2-OXIDASE 6); gibberellin 2-beta-dioxygenase	NM_100121	0.180276	6.08007	4.36602	0.180276	3.28078	3.28078	A up vs B	2.62854	4.4069	6.70624	1
10629	255524_at	828064	ATPMEPCRB	ATPMEPCRB; pectinesterase	NM_116466	0.181863	4.78063	3.45412	0.181863	2.50795	2.50795	A up vs B	2.60445	2.63944	4.05374	1
4559	249454_at	833948	---	---	NM_123314	0.181965	3.85997	4.86728	0.181965	0.497475	-2.01015	A down vs B	2.6029	1.522	2.33892	1
2545	247440_at	836389	---	---	NM_125663	0.183727	7.40748	6.23687	0.183727	2.25107	2.25107	A up vs B	2.57657	2.05549	3.19105	1
6879	251774_at	824750	---	---	NM_115442	0.184345	5.31925	3.69656	0.184345	3.07949	3.07949	A up vs B	2.56743	3.94969	6.15355	1
6533	251428_at	825184	DIN2	DIN2 (DARK INDUCIBLE 2); catalytic/ cation binding / hydrolase, hydrolyzing O-glycosyl	NM_115877	0.185306	4.73826	7.0893	0.185306	0.196005	-5.10191	A down vs B	2.55329	8.29106	12.9888	1
13024	257919_at	821904	MYB15	MYB15 (MYB DOMAIN PROTEIN 15); DNA binding / transcription factor	NM_001035670 /// NM_113226	0.185687	5.6838	3.64197	0.185687	4.11768	4.11768	A up vs B	2.54773	6.25361	9.81831	1
12158	257053_at	820752	ERF4	ERF4 (ETHYLENE RESPONSIVE ELEMENT BINDING FACTOR 4); DNA binding / protein binding / tr	NM_112384	0.185835	8.42453	7.02647	0.185835	2.63547	2.63547	A up vs B	2.54557	2.93185	4.60698	1
16020	260915_at	839544	---	---	NM_100146	0.185875	6.0246	4.12181	0.185875	3.73935	3.73935	A up vs B	2.54499	5.4309	8.53583	1
11122	256017_at	838501	JAZ1	JAZ1 (JASMONATE-ZIM-DOMAIN PROTEIN 1); protein binding	NM_101776 /// NM_202133	0.188702	7.93014	5.80981	0.188702	4.34794	4.34794	A up vs B	2.50428	6.74371	10.7715	1
15342	260237_at	843784	MYB95	MYB95 (myb domain protein 95); DNA binding / transcription factor	NM_106103	0.191323	5.25019	3.75505	0.191323	2.81893	2.81893	A up vs B	2.46739	3.35319	5.43601	1
18287	263182_at	837061	---	---	NM_100437	0.192263	7.05322	5.35018	0.192263	3.25585	3.25585	A up vs B	2.45436	4.35049	7.09024	1
11738	256633_at	822462	GATL10	GATL10 (Galacturonosyltransferase-like 10); polygalacturonate 4-alpha-galacturonosyltra	NM_113753	0.195127	6.16373	4.55104	0.195127	3.05822	3.05822	A up vs B	2.41524	3.90117	6.46092	1
8640	253535_at	829282	WRKY11	WRKY11; calmodulin binding / transcription factor	NM_119304 /// NM_179228	0.196794	7.85846	6.83409	0.196794	2.03407	2.03407	A up vs B	2.39288	1.57399	2.63112	1
8362	253257_at	829589	XLG2	XLG2 (extra-large GTP-binding protein 2); guanyl nucleotide binding / signal transducer	NM_119604	0.197139	6.0301	4.74012	0.197139	2.44526	2.44526	A up vs B	2.3883	2.4961	4.18055	1
21122	266017_at	816384	---	---	NM_001084444 /// NM_127425	0.198222	5.91702	4.54216	0.198222	2.59343	2.59343	A up vs B	2.37398	2.83537	4.77741	1
7231	252126_at	824259	---	---	NM_114955 /// NM_180346	0.198373	7.70008	6.65906	0.198373	2.05767	2.05767	A up vs B	2.37198	1.62556	2.74127	1
4342	249237_at	834210	---	---	NM_123570	0.199731	9.33675	7.97945	0.199731	2.56205	2.56205	A up vs B	2.35422	2.76339	4.69522	1
8389	253284_at	829563	---	---	NM_119578	0.19982	7.50083	5.72778	0.19982	3.41777	3.41777	A up vs B	2.35306	4.71558	8.01608	1
3038	247933_at	835800	---	---	NM_125080	0.203821	5.2537	3.68992	0.203821	2.95628	2.95628	A up vs B	2.30184	3.66813	6.37427	1
4069	248964_at	834570	CYP707A3	CYP707A3; (+)-abscisic acid 8'-hydroxylase/ oxygen binding	NM_123902 /// NM_180805	0.203921	8.22143	5.44865	0.203921	6.83424	6.83424	A up vs B	2.30058	11.5325	20.0514	1
2313	247208_at	836610	---	---	NM_125885	0.205206	6.08981	4.29639	0.205206	3.46634	3.46634	A up vs B	2.28447	4.8245	8.44747	1
20830	265725_at	817763	---	---	NM_128763	0.205777	5.73003	4.54599	0.205777	2.27212	2.27212	A up vs B	2.27737	2.10293	3.69361	1
16142	261037_at	838314	LOX3	LOX3; electron carrier/ iron ion binding / lipoxygenase/ metal ion binding / oxidoreduc	NM_101603	0.207439	5.99336	3.82353	0.207439	4.4997	4.4997	A up vs B	2.25686	7.06223	12.5169	1
7662	252557_at	823739	ATEXLA3	ATEXLA3 (arabidopsis thaliana expansin-like a3)	NM_001035738 /// NM_114465	0.208343	5.25437	4.1131	0.208343	2.20575	2.20575	A up vs B	2.24582	1.95375	3.4798	1
22498	267393_at	819057	---	---	NM_130013 /// NM_201959	0.209664	6.93291	5.00263	0.209664	3.81128	3.81128	A up vs B	2.22981	5.58895	10.0259	1
19729	264624_at	837414	ERD6	ERD6 (EARLY RESPONSE TO DEHYDRATION 6); carbohydrate transmembrane transporter/ sugar t	NM_001035929 /// NM_100765	0.210027	9.06021	8.02528	0.210027	2.04901	2.04901	A up vs B	2.22544	1.6066	2.8877	1
16138	261033_at	838310	JAZ5	JAZ5 (JASMONATE-ZIM-DOMAIN PROTEIN 5)	NM_101599	0.213492	5.56543	3.63158	0.213492	3.82072	3.82072	A up vs B	2.18433	5.60963	10.2725	1
5088	249983_at	831965	---	---	NM_121852	0.215949	5.08624	3.67032	0.215949	2.6683	2.6683	A up vs B	2.15581	3.00724	5.5798	1
9812	254707_at	827526	AT5PTASE2	AT5PTASE2 (MYO-INOSITOL POLYPHOSPHATE 5-PHOSPHATASE 2); inositol-polyphosphate 5-phosph	NM_117911 /// NM_179071	0.216579	7.02771	5.57865	0.216579	2.73032	2.73032	A up vs B	2.14858	3.1497	5.86378	1
18905	263800_at	816996	---	---	NM_128021 /// NM_179724 /// NM_201799	0.217972	5.69657	3.82986	0.217972	3.64701	3.64701	A up vs B	2.13271	5.22694	9.8034	1
8748	253643_at	829100	---	---	NM_119124	0.218857	9.55165	6.92748	0.218857	6.16527	6.16527	A up vs B	2.1227	10.3294	19.4645	1
6505	251400_at	825213	---	---	NM_001125393 /// NM_115906	0.21992	5.52621	4.36534	0.21992	2.23592	2.23592	A up vs B	2.11078	2.02141	3.83065	1
8736	253631_at	829167	GAE1	GAE1 (UDP-D-GLUCURONATE 4-EPIMERASE 1); UDP-glucuronate 4-epimerase/ catalytic	NM_119190	0.220933	10.3554	9.21209	0.220933	2.20886	2.20886	A up vs B	2.0995	1.96072	3.73559	1
4564	249459_at	833954	---	---	NM_001036908 /// NM_123320	0.223377	4.99112	3.75418	0.223377	2.35699	2.35699	A up vs B	2.07262	2.29505	4.42926	1
15504	260399_at	843584	---	---	NM_105911	0.225926	5.86651	3.58511	0.225926	4.86147	4.86147	A up vs B	2.04508	7.80713	15.2701	1
20829	265724_at	817770	OFP16	OFP16 (ARABIDOPSIS THALIANA OVATE FAMILY PROTEIN 16)	NM_128770	0.226089	5.33797	3.98578	0.226089	2.55299	2.55299	A up vs B	2.04334	2.74261	5.36888	1
21650	266545_at	818096	---	---	NM_129081	0.226382	6.10824	4.13849	0.226382	3.917	3.917	A up vs B	2.0402	5.81986	11.4104	1
6599	251494_at	825104	---	---	NM_001035816 /// NM_115797 /// NM_180389	0.23283	8.22473	6.94227	0.23283	2.43255	2.43255	A up vs B	1.97291	2.46709	5.00192	1
7668	252563_at	823740	ATEXLA1	ATEXLA1 (ARABIDOPSIS THALIANA EXPANSIN-LIKE A1)	NM_114466	0.233397	8.58976	7.19514	0.233397	2.62919	2.62919	A up vs B	1.96714	2.91743	5.93233	1
13061	257956_at	822124	---	---	NM_113436	0.233873	5.15552	4.1539	0.233873	2.00225	2.00225	A up vs B	1.9623	1.50487	3.06756	1
17089	261984_at	840267	---	---	NM_103095	0.237148	4.84099	3.43751	0.237148	2.64539	2.64539	A up vs B	1.92948	2.95463	6.12524	1
3716	248611_at	835012	WRKY48	WRKY48; transcription factor	NM_124329	0.239883	5.58292	4.19265	0.239883	2.62128	2.62128	A up vs B	1.90263	2.89928	6.09529	1
7236	252131_at	824257	BCS1	BCS1 (CYTOCHROME BC1 SYNTHESIS); ATP binding / ATPase/ nucleoside-triphosphatase/ nucle	NM_114953	0.241147	6.15033	4.24069	0.241147	3.75713	3.75713	A up vs B	1.89039	5.47004	11.5744	1
5440	250335_at	831037	---	---	NM_121203	0.243302	7.05286	5.7384	0.243302	2.48709	2.48709	A up vs B	1.86974	2.59171	5.54455	1
9889	254784_at	826884	NUDT7	NUDT7; ADP-ribose diphosphatase/ NAD or NADH binding / hydrolase/ nucleoside-diphosphat	NM_117341 /// NM_179036 /// NM_179037	0.246107	9.37202	7.59126	0.246107	3.43608	3.43608	A up vs B	1.8433	4.75668	10.3221	1
19722	264617_at	816273	---	---	NM_127320	0.246681	4.99351	3.58601	0.246681	2.65277	2.65277	A up vs B	1.83796	2.97157	6.46712	1
4522	249417_at	833963	---	---	NM_123329	0.247313	4.53867	3.42583	0.247313	2.16271	2.16271	A up vs B	1.83208	1.85761	4.05574	1
2432	247327_at	836533	---	---	NM_125808	0.24775	7.92108	6.55605	0.24775	2.57583	2.57583	A up vs B	1.82804	2.79499	6.11582	1
15903	260798_at	844163	---	---	NM_106477	0.248636	6.71021	5.59919	0.248636	2.15998	2.15998	A up vs B	1.81988	1.85154	4.06959	1
22188	267083_at	818709	TCH3	TCH3 (TOUCH 3); calcium ion binding	NM_001036446 /// NM_129675 /// NM_180012	0.249816	10.0264	8.37718	0.249816	3.13668	3.13668	A up vs B	1.80908	4.07999	9.02114	1
5203	250098_at	831601	---	---	NM_121741	0.253187	7.55412	5.93858	0.253187	3.06428	3.06428	A up vs B	1.77868	3.915	8.80429	1
13891	258786_at	820355	SYP121	SYP121 (SYNTAXIN OF PLANTS 121); SNAP receptor/ protein anchor	NM_112015 /// NM_202559	0.253386	7.77634	6.64607	0.253386	2.189	2.189	A up vs B	1.7769	1.91627	4.31372	1
6966	251861_at	824646	BME3	zinc finger (GATA type) family protein	NM_115338 /// NM_180373	0.254289	8.2663	6.84224	0.254289	2.68339	2.68339	A up vs B	1.76888	3.04191	6.87872	1
4688	249583_at	833755	TCH2	TCH2 (TOUCH 2); calcium ion binding	NM_123136	0.255408	9.04509	7.95302	0.255408	2.1318	2.1318	A up vs B	1.759	1.78893	4.06806	1
12889	257784_at	822315	MUB4	MUB4 (MEMBRANE-ANCHORED UBIQUITIN-FOLD PROTEIN 4 PRECURSOR)	NM_113612	0.257153	7.48719	6.45057	0.257153	2.05141	2.05141	A up vs B	1.74374	1.61186	3.69749	1
9405	254300_at	828377	ACR7	ACR7; amino acid binding	NM_118407	0.258278	4.87305	3.84512	0.258278	2.0391	2.0391	A up vs B	1.73398	1.58497	3.65625	1
14623	259518_at	838639	OPCL1	OPCL1 (OPC-8:0 COA LIGASE1); 4-coumarate-CoA ligase	NM_101901 /// NM_202143	0.260288	7.0164	5.4469	0.260288	2.96802	2.96802	A up vs B	1.71673	3.69499	8.60936	1
19971	264866_at	839026	---	---	NM_102260	0.261366	4.49653	3.41738	0.261366	2.11279	2.11279	A up vs B	1.70756	1.74685	4.09205	1
15506	260401_at	843320	---	---	NM_001084333 /// NM_001084334 /// NM_105652 /// NM_179539 /// NM_202387 /// NM_202388	0.261433	8.43737	7.41254	0.261433	2.03472	2.03472	A up vs B	1.70699	1.57541	3.69165	1
14052	258947_at	820033	---	---	NM_111049 /// NM_202478	0.261855	5.1691	3.14108	0.261855	4.07845	4.07845	A up vs B	1.70343	6.1693	14.4868	1
75	244970_at	---	---	---	---	0.269002	6.23008	7.27517	0.269002	0.484615	-2.0635	A down vs B	1.64434	1.63832	3.98536	1
7298	252193_at	824168	MYB77	MYB77; DNA binding / transcription factor	NM_114866	0.26957	8.6058	7.30667	0.26957	2.4608	2.4608	A up vs B	1.63976	2.53159	6.17553	1
17861	262756_at	838207	OCT6	OCT6 (ORGANIC CATION/CARNITINE TRANSPORTER 6); carbohydrate transmembrane transporter/	NM_101503	0.276588	4.92748	3.89507	0.276588	2.04544	2.04544	A up vs B	1.58436	1.5988	4.03647	1
12134	257029_at	821458	---	---	NM_112811	0.27743	7.61308	6.39855	0.27743	2.32066	2.32066	A up vs B	1.57787	2.21264	5.6092	1
2531	247426_at	836377	---	---	NM_125651	0.278121	6.78754	5.68324	0.278121	2.14994	2.14994	A up vs B	1.57256	1.82921	4.65281	1
5540	250435_at	830902	RING1	RING1; protein binding / ubiquitin-protein ligase/ zinc ion binding	NM_121076	0.28235	6.03471	5.02742	0.28235	2.01013	2.01013	A up vs B	1.54056	1.52194	3.95165	1
4627	249522_at	833860	---	---	NM_123231	0.28275	4.79531	3.43977	0.28275	2.55893	2.55893	A up vs B	1.53758	2.75623	7.1703	1
2953	247848_at	835924	---	---	NM_125197	0.28934	5.44961	4.14147	0.28934	2.47622	2.47622	A up vs B	1.48936	2.56685	6.89383	1
11264	256159_at	839893	JAZ8	JAZ8 (JASMONATE-ZIM-DOMAIN PROTEIN 8)	NM_102753	0.292944	4.61199	3.2721	0.292944	2.53131	2.53131	A up vs B	1.46374	2.69294	7.35906	1
22006	266901_at	818025	JAZ7	JAZ7 (JASMONATE-ZIM-DOMAIN PROTEIN 7)	NM_129014	0.293682	5.44816	3.4562	0.293682	3.97777	3.97777	A up vs B	1.45856	5.95186	16.3225	1
4870	249765_at	832468	SLAH3	SLAH3 (SLAC1 HOMOLOGUE 3); transporter	NM_122308	0.294776	5.7162	4.52423	0.294776	2.28465	2.28465	A up vs B	1.45092	2.13119	5.87541	1
20635	265530_at	815160	OPR3	OPR3 (OPDA-REDUCTASE 3); 12-oxophytodienoate reductase	NM_001084415 /// NM_126619 /// NM_201702	0.294819	8.03059	7.00336	0.294819	2.03811	2.03811	A up vs B	1.45062	1.5828	4.36448	1
2598	247493_at	836311	BON1	BON1 (BONZAI 1); calcium-dependent phospholipid binding	NM_125583 /// NM_203248	0.29693	7.24622	5.85773	0.29693	2.61805	2.61805	A up vs B	1.43601	2.89187	8.05527	1
1736	246631_at	841496	---	---	NM_103956	0.297894	9.00232	7.88542	0.297894	2.16881	2.16881	A up vs B	1.4294	1.8712	5.23634	1
19318	264213_at	842851	ATPP2-A5	ATPP2-A5 (ARABIDOPSIS THALIANA PHLOEM PROTEIN 2 A5); carbohydrate binding	NM_105213 /// NM_202365	0.299554	5.34911	4.08022	0.299554	2.40976	2.40976	A up vs B	1.41809	2.41511	6.81228	1
5394	250289_at	831158	---	---	NM_121322	0.305053	9.5856	8.52329	0.305053	2.08827	2.08827	A up vs B	1.38136	1.69275	4.90169	1
21421	266316_at	817250	---	---	NM_128266 /// NM_201811	0.306345	7.56828	5.92348	0.306345	3.12705	3.12705	A up vs B	1.37289	4.05806	11.8234	1
8013	252908_at	830121	---	---	NM_120127	0.307237	4.60053	3.56383	0.307237	2.05153	2.05153	A up vs B	1.36707	1.61213	4.71701	1
15513	260408_at	843324	ATH8	ATH8 (thioredoxin H-type 8)	NM_105656	0.309263	4.22157	5.32772	0.309263	0.46453	-2.15271	A down vs B	1.35397	1.83537	5.42219	1
3432	248327_at	835352	---	---	NM_124653	0.311612	5.20133	3.85512	0.311612	2.54243	2.54243	A up vs B	1.33896	2.71841	8.12094	1
9147	254042_at	828686	XTR6	XTR6 (XYLOGLUCAN ENDOTRANSGLYCOSYLASE 6); hydrolase, acting on glycosyl bonds / hydrola	NM_118713	0.316025	6.94206	8.6268	0.316025	0.311058	-3.21484	A down vs B	1.31126	4.25755	12.9876	1
4851	249746_at	832530	TIP	TIP (TCV-INTERACTING PROTEIN); transcription coactivator/ transcription factor	NM_122367	0.31837	7.63887	6.26525	0.31837	2.5912	2.5912	A up vs B	1.2968	2.83024	8.7299	1
352	245247_at	827435	SCL13	SCL13 (Scarecrow-like 13); transcription factor	NM_117828	0.319738	6.9171	5.80551	0.319738	2.16083	2.16083	A up vs B	1.28845	1.85344	5.75404	1
39	244934_at	---	---	---	---	0.322327	6.34026	7.43267	0.322327	0.46898	-2.13229	A down vs B	1.2728	1.79001	5.62541	1
862	245757_at	840399	PHI-1	PHI-1 (PHOSPHATE-INDUCED 1)	NM_103210	0.327511	7.72397	5.81874	0.327511	3.74571	3.74571	A up vs B	1.2421	5.4449	17.5344	1
6741	251636_at	824920	CPK32	CPK32 (CALCIUM-DEPENDENT PROTEIN KINASE 32); calcium-dependent protein kinase C/ calmod	NM_115613	0.328733	7.94865	6.57621	0.328733	2.58908	2.58908	A up vs B	1.23498	2.8254	9.15121	1
8364	253259_at	829591	RRTF1	RRTF1 ({REDOX RESPONSIVE TRANSCRIPTION FACTOR 1); DNA binding / transcription factor	NM_119606	0.333088	7.61012	5.19831	0.333088	5.32144	5.32144	A up vs B	1.20998	8.72528	28.8445	1
2384	247279_at	836552	AGP1	AGP1 (ARABINOGALACTAN PROTEIN 1)	NM_125827	0.334493	9.75954	10.8052	0.334493	0.484418	-2.06433	A down vs B	1.20203	1.64015	5.45797	1
22516	267411_at	818058	---	---	NM_129046	0.336324	5.20528	3.76359	0.336324	2.71638	2.71638	A up vs B	1.19175	3.11769	10.4643	1
18006	262901_at	842285	---	---	NM_104683	0.340668	7.09921	6.00207	0.340668	2.1393	2.1393	A up vs B	1.16774	1.80558	6.18486	1
7383	252278_at	824115	anac062	anac062 (Arabidopsis NAC domain containing protein 62); transcription factor	NM_114813	0.344962	8.76551	7.46407	0.344962	2.46474	2.46474	A up vs B	1.14451	2.5406	8.87924	1
10031	254926_at	826730	ACS6	ACS6 (1-AMINOCYCLOPROPANE-1-CARBOXYLIC ACID (ACC) SYNTHASE 6); 1-aminocyclopropane-1-ca	NM_117199	0.346855	9.69971	8.17196	0.346855	2.88335	2.88335	A up vs B	1.13443	3.50102	12.3446	1
11627	256522_at	842931	CMPG1	U-box domain-containing protein	NM_105287 /// NM_179516	0.347703	6.97213	5.43198	0.347703	2.90824	2.90824	A up vs B	1.12994	3.55808	12.5956	1
21351	266246_at	817315	CYP94C1	CYP94C1; fatty acid (omega-1)-hydroxylase/ oxygen binding	NM_128328	0.36484	4.78407	3.64141	0.36484	2.20787	2.20787	A up vs B	1.04312	1.95849	7.51015	1
8937	253832_at	828878	---	---	NM_118903	0.370128	7.27648	5.49216	0.370128	3.44456	3.44456	A up vs B	1.01773	4.7757	18.77	1
11042	255937_at	837817	DDF1	DDF1 (DWARF AND DELAYED FLOWERING 1); DNA binding / sequence-specific DNA binding / tra	NM_101131	0.387571	5.8458	4.40351	0.387571	2.71752	2.71752	A up vs B	0.938289	3.1203	13.3021	1
16753	261648_at	839666	STZ	STZ (salt tolerance zinc finger); nucleic acid binding / transcription factor/ transcri	NM_102538	0.390788	10.0525	8.95761	0.390788	2.13591	2.13591	A up vs B	0.924319	1.79805	7.78106	1
15332	260227_at	843786	---	---	NM_106105	0.413785	7.97367	6.77881	0.413785	2.28923	2.28923	A up vs B	0.830094	2.14154	10.3195	1
9937	254832_at	826861	---	---	NM_117319	0.473039	7.58588	8.8498	0.473039	0.41641	-2.40148	A down vs B	0.626177	2.39626	15.3072	1

## Sheet: Table S2
List of light-responsive genes induced by HS
Column #	Probeset ID	Entrez Gene	Gene Symbol	Gene Title	RefSeq Transcript ID	p-value(Group)	Mean(A)	Mean(B)	p-value(A vs. B)	Ratio(A vs. B)	Fold-Change(A vs. B)	Fold-Change(A vs. B) (Description)	F(Group)	SS(Group)	SS(Error)	F(Error)
8989	253884_at	828881	HSP21	HSP21 (HEAT SHOCK PROTEIN 21)	NM_118906	3.30883e-08	3.75494	12.7364	3.30883e-08	0.00197841	-505.455	A down vs B	13462.7	120.999	0.0359511	1
18425	263320_at	819331	AtGolS1	AtGolS1 (Arabidopsis thaliana galactinol synthase 1); transferase, transferring glycosy	NM_130286	1.51671e-07	4.66972	12.6677	1.51671e-07	0.00391172	-255.642	A down vs B	6286.29	95.9516	0.0610545	1
17253	262148_at	841687	---	---	NM_001124004 /// NM_104134	3.14642e-07	3.0347	12.3958	3.14642e-07	0.00152066	-657.61	A down vs B	4363.51	131.445	0.120495	1
10996	255891_at	838366	EGY3	EGY3 (ETHYLENE-DEPENDENT GRAVITROPISM-DEFICIENT AND YELLOW-GREEN-LIKE 3)	NM_101650	5.5258e-07	4.7485	11.801	5.5258e-07	0.00753315	-132.747	A down vs B	3291.84	74.6073	0.0906573	1
2796	247691_at	836093	HSP18.2	HSP18.2 (heat shock protein 18.2)	NM_125364	9.17479e-07	4.27232	13.1635	9.17479e-07	0.0021061	-474.811	A down vs B	2553.94	118.58	0.185721	1
6271	251166_at	825510	AT-HSFA7B	AT-HSFA7B; DNA binding / transcription factor	NM_116200	2.06128e-06	3.51121	10.4307	2.06128e-06	0.00826062	-121.056	A down vs B	1702.78	71.8199	0.168713	1
20780	265675_at	817771	HSP70T-2	HSP70T-2 (HEAT-SHOCK PROTEIN 70T-2); ATP binding	NM_128771 /// NM_179852	3.22742e-06	4.87955	12.9407	3.22742e-06	0.00374408	-267.089	A down vs B	1360.14	97.4738	0.286657	1
10469	255364_s_at	825714 /// 828319	---	---	NM_116640 /// NM_118350	5.77681e-06	9.18092	12.0832	5.77681e-06	0.133759	-7.47613	A down vs B	1015.8	12.6349	0.0497536	1
10837	255732_at	839131	KCS5	KCS5 (3-KETOACYL-COA SYNTHASE 5); fatty acid elongase	NM_102356	8.05172e-06	6.91965	5.77393	8.05172e-06	2.21257	2.21257	A up vs B	859.907	1.96901	0.00915919	1
22441	267336_at	816448	---	---	NM_127488	1.06083e-05	7.55828	12.5461	1.06083e-05	0.0315148	-31.7311	A down vs B	748.729	37.3176	0.199365	1
5456	250351_at	831076	AT-HSP17.6A	AT-HSP17.6A (ARABIDOPSIS THALIANA HEAT SHOCK PROTEIN 17.6A); unfolded protein binding	NM_121241	1.39106e-05	4.02419	13.7827	1.39106e-05	0.00115449	-866.184	A down vs B	653.422	142.843	0.874433	1
19255	264150_at	839241	FUS5	FUS5 (FUSCA 5); MAP kinase kinase	NM_100089 /// NM_179245 /// NM_202010	1.60348e-05	6.19381	9.85143	1.60348e-05	0.0792408	-12.6198	A down vs B	608.375	20.0672	0.13194	1
18538	263433_at	816757	MIPS2	MIPS2 (MYO-INOSITOL-1-PHOSTPATE SYNTHASE 2); binding / catalytic/ inositol-3-phosphate	NM_127790 /// NM_201780	2.25573e-05	4.91499	10.2696	2.25573e-05	0.0244403	-40.916	A down vs B	512.41	43.0075	0.335727	1
17656	262551_at	840023	RUB1	RUB1 (RELATED TO UBIQUITIN 1); protein binding	NM_102873	4.84458e-05	6.12252	7.20219	4.84458e-05	0.473137	-2.11355	A down vs B	348.592	1.74853	0.020064	1
21399	266294_at	817499	---	---	NM_128504	5.033e-05	4.71963	13.4948	5.033e-05	0.0022825	-438.116	A down vs B	341.942	115.505	1.35117	1
19565	264460_at	837555	ATNFXL1	ATNFXL1 (ARABIDOPSIS THALIANA NF-X-LIKE 1); protein binding / transcription factor/ zin	NM_100891	8.54506e-05	6.19133	8.51647	8.54506e-05	0.199555	-5.01115	A down vs B	261.653	8.10942	0.123972	1
9944	254839_at	826849	---	---	NM_001036543 /// NM_117310	8.86861e-05	4.3799	12.1382	8.86861e-05	0.00461869	-216.512	A down vs B	256.774	90.2868	1.40648	1
2956	247851_at	835919	TIL	TIL (TEMPERATURE-INDUCED LIPOCALIN); binding / transporter	NM_125192	9.3959e-05	9.56066	12.6713	9.3959e-05	0.115771	-8.63772	A down vs B	249.371	14.5142	0.232814	1
2618	247513_at	836272	---	---	NM_125544	9.87016e-05	6.63114	9.58586	9.87016e-05	0.128986	-7.75281	A down vs B	243.225	13.0955	0.215365	1
16297	261192_at	840181	ANAC13	ANAC13 (Arabidopsis thaliana NAC domain protein 13); transcription factor	NM_001123929 /// NM_103021	0.000187777	3.96925	5.92126	0.000187777	0.258456	-3.86913	A down vs B	175.425	5.71551	0.130324	1
21436	266331_at	814686	RGA1	RGA1 (REPRESSOR OF GA1-3 1); protein binding / transcription factor	NM_126218	0.000228495	7.10904	5.61284	0.000228495	2.82099	2.82099	A up vs B	158.718	3.35793	0.0846267	1
411	245306_at	827119	ELIP2	ELIP2 (EARLY LIGHT-INDUCIBLE PROTEIN 2); chlorophyll binding	NM_117551	0.000252353	4.69057	6.49857	0.000252353	0.285586	-3.50157	A down vs B	150.868	4.90331	0.130003	1
12242	257137_at	822519	ABCB19	ABCB19; ATPase, coupled to transmembrane movement of substances / auxin efflux transmem	NM_113807	0.00025289	8.23649	6.32867	0.00025289	3.75241	3.75241	A up vs B	150.704	5.45965	0.144911	1
14270	259165_at	6241489 /// 821138	ATHB-1	ATHB-1 (ARABIDOPSIS THALIANA HOMEOBOX 1); DNA binding / protein homodimerization/ seque	NM_001125077 /// NM_111013	0.00027264	8.69654	7.14621	0.00027264	2.92884	2.92884	A up vs B	145.02	3.60528	0.0994423	1
7995	252890_at	830095	BRI1	BRI1 (BRASSINOSTEROID INSENSITIVE 1); kinase/ protein binding / protein heterodimerizat	NM_120100	0.000281355	8.09517	6.62713	0.000281355	2.76645	2.76645	A up vs B	142.704	3.2327	0.0906126	1
11342	256237_at	820441	DRT100	DRT100 (DNA-DAMAGE REPAIR/TOLERATION 100); nucleotide binding / protein binding	NM_112096	0.000301028	7.41849	4.36794	0.000301028	8.28526	8.28526	A up vs B	137.852	13.9588	0.405035	1
10847	255742_at	839143	TEM1	TEM1 (TEMPRANILLO 1); transcription factor	NM_102367	0.000327767	7.52263	5.23327	0.000327767	4.88839	4.88839	A up vs B	131.971	7.86174	0.238286	1
4228	249123_at	834398	KCS20	KCS20 (3-KETOACYL-COA SYNTHASE 20); fatty acid elongase	NM_123743	0.000343821	7.254	4.8322	0.000343821	5.35842	5.35842	A up vs B	128.775	8.79772	0.273274	1
7479	252374_at	823965	ARR5	ARR5 (ARABIDOPSIS RESPONSE REGULATOR 5); transcription regulator/ two-component respons	NM_114679	0.000400744	4.92407	3.73405	0.000400744	2.28157	2.28157	A up vs B	119.034	2.12425	0.0713827	1
21825	266720_s_at	819279 /// 819292	APRR9	APRR9 (ARABIDOPSIS PSEUDO-RESPONSE REGULATOR 9); protein binding / transcription regula	NM_130232 /// NM_130245 /// NM_201974	0.000454198	3.47967	5.46326	0.000454198	0.252861	-3.95474	A down vs B	111.609	5.90191	0.211521	1
10564	255459_at	828148	UBQ14	UBQ14; protein binding	NM_001125450 /// NM_116523 /// NM_178960 /// NM_178961	0.000482755	10.4945	12.47	0.000482755	0.254274	-3.93277	A down vs B	108.158	5.85416	0.216504	1
7186	252081_at	824354	HSFA7A	AT-HSFA7A; DNA binding / transcription factor	NM_115050	0.000483514	4.93931	11.5404	0.000483514	0.0103006	-97.0821	A down vs B	108.071	65.3625	2.41925	1
14786	259681_at	844112	NIA1	NIA1 (NITRATE REDUCTASE 1); nitrate reductase	NM_106425	0.00052436	11.1919	9.68566	0.00052436	2.84069	2.84069	A up vs B	103.644	3.40315	0.13134	1
19120	264015_at	816650	XCT	XCT (XAP5 CIRCADIAN TIMEKEEPER)	NM_127685	0.000536011	4.87835	5.95898	0.000536011	0.472821	-2.11497	A down vs B	102.475	1.75166	0.0683737	1
5525	250420_at	830996	HY5	HY5 (ELONGATED HYPOCOTYL 5); DNA binding / double-stranded DNA binding / transcription	NM_121164	0.000574871	4.34275	5.54309	0.000574871	0.435174	-2.29793	A down vs B	98.8371	2.16121	0.0874657	1
22482	267377_at	817165	KCS10	KCS10 (3-KETOACYL-COA SYNTHASE 10); acyltransferase/ catalytic/ transferase, transferri	NM_128182	0.000632802	9.29875	7.88249	0.000632802	2.66892	2.66892	A up vs B	94.049	3.00867	0.127962	1
18588	263483_at	814930	CR88	CR88; ATP binding	NM_126439 /// NM_179601	0.000634069	9.42089	10.8465	0.000634069	0.372249	-2.68638	A down vs B	93.9518	3.04877	0.129801	1
16873	261768_at	838125	GA3OX1	GA3OX1 (GIBBERELLIN 3-OXIDASE 1); gibberellin 3-beta-dioxygenase/ transcription factor	NM_101424	0.000674694	4.1449	6.38847	0.000674694	0.211163	-4.73567	A down vs B	90.9779	7.5504	0.331966	1
18970	263865_at	818265	ABCB1	ABCB1 (ATP BINDING CASSETTE SUBFAMILY B1); ATPase, coupled to transmembrane movement of	NM_129247	0.000895282	8.37846	6.42623	0.000895282	3.86972	3.86972	A up vs B	78.5415	5.7168	0.291148	1
9215	254110_at	828629	---	---	NM_118658	0.00112787	6.02504	4.06394	0.00112787	3.89358	3.89358	A up vs B	69.6151	5.76885	0.331471	1
21695	266590_at	819232	BAG6	BAG6 (BCL-2-ASSOCIATED ATHANOGENE 6); calmodulin binding / protein binding	NM_130187	0.00120824	5.00325	12.894	0.00120824	0.00421349	-237.333	A down vs B	67.1478	93.3964	5.56363	1
6478	251373_at	825224	---	---	NM_115917	0.00127333	7.61644	5.98359	0.00127333	3.10124	3.10124	A up vs B	65.3235	3.99927	0.24489	1
16675	261570_at	839395	KCS1	KCS1 (3-KETOACYL-COA SYNTHASE 1); acyltransferase/ fatty acid elongase	NM_099994	0.00137803	7.24238	4.70872	0.00137803	5.79041	5.79041	A up vs B	62.6648	9.62919	0.614648	1
5954	250849_at	830320	NAC2	NAC2; transcription factor	NM_120523	0.00148574	8.59863	10.4395	0.00148574	0.279158	-3.5822	A down vs B	60.2284	5.08307	0.337586	1
22295	267190_at	---	NMT2	NMT2 (N-MYRISTOYLTRANSFERASE 2)	---	0.00178047	3.54969	5.89925	0.00178047	0.196206	-5.09668	A down vs B	54.7322	8.28064	0.605174	1
3671	248566_s_at	835036 /// 835037	ATFRO7	ATFRO7 (FERRIC REDUCTION OXIDASE 7); ferric-chelate reductase/ oxidoreductase	NM_124351 /// NM_124352	0.00193467	10.1525	8.60287	0.00193467	2.92739	2.92739	A up vs B	52.3714	3.60197	0.275109	1
10730	255625_at	826505	GBF2	GBF2 (G-BOX BINDING FACTOR 2); DNA binding / sequence-specific DNA binding / transcript	NM_116342	0.0020722	6.09919	7.21167	0.0020722	0.4625	-2.16216	A down vs B	50.4922	1.8564	0.147064	1
18255	263150_at	841843	---	---	NM_104282	0.00209796	5.83559	13.0786	0.00209796	0.00660118	-151.488	A down vs B	50.1609	78.6929	6.27523	1
15353	260248_at	843771	ATHSP101	ATHSP101 (ARABIDOPSIS THALIANA HEAT SHOCK PROTEIN 101); ATP binding / ATPase/ nucleosid	NM_106091	0.00230443	5.96931	13.7445	0.00230443	0.00456491	-219.062	A down vs B	47.7098	90.6805	7.60268	1
11404	256299_at	843288	ATEXPA1	ATEXPA1 (ARABIDOPSIS THALIANA EXPANSIN A1)	NM_001124101 /// NM_105622 /// NM_179537 /// NM_179538	0.00259235	9.62034	5.66434	0.00259235	15.5194	15.5194	A up vs B	44.7938	23.4749	2.09626	1
21946	266841_at	817155	ATHSFA2	ATHSFA2; DNA binding / transcription factor	NM_001124916 /// NM_128173	0.00268372	4.90376	12.8583	0.00268372	0.00403142	-248.051	A down vs B	43.9681	94.911	8.63454	1
5996	250891_at	830332	KCS19	KCS19 (3-KETOACYL-COA SYNTHASE 19); acyltransferase/ catalytic/ transferase, transferri	NM_120535	0.00310305	5.80789	3.98896	0.00310305	3.52819	3.52819	A up vs B	40.6587	4.96276	0.488235	1
8390	253285_at	829574	KCS16	KCS16 (3-KETOACYL-COA SYNTHASE 16); acyltransferase/ catalytic/ transferase, transferri	NM_119589	0.00312038	5.60806	4.42074	0.00312038	2.27729	2.27729	A up vs B	40.5366	2.11458	0.208659	1
15095	259990_s_at	832407 /// 843133	FKF1	FKF1 (FLAVIN-BINDING, KELCH REPEAT, F BOX 1); signal transducer/ two-component sensor/	NM_105475 /// NM_122248	0.00338423	6.76737	5.27764	0.00338423	2.80836	2.80836	A up vs B	38.7933	3.32894	0.343249	1
11350	256245_at	820438	HSP70	HSP70 (heat shock protein 70); ATP binding	NM_112093	0.00377229	7.15147	13.7371	0.00377229	0.0104119	-96.0439	A down vs B	36.57	65.0556	7.11574	1
3794	248689_at	834867	PAT1	PAT1 (phytochrome a signal transduction 1); signal transducer/ transcription factor	NM_124189 /// NM_203174	0.00467407	6.92319	5.90786	0.00467407	2.02137	2.02137	A up vs B	32.5193	1.54635	0.190207	1
7520	252415_at	823888	ASN1	ASN1 (GLUTAMINE-DEPENDENT ASPARAGINE SYNTHASE 1); asparagine synthase (glutamine-hydrol	NM_114602 /// NM_180332 /// NM_180333	0.00481525	8.42826	6.76194	0.00481525	3.17402	3.17402	A up vs B	31.9906	4.1649	0.520766	1
8063	252958_at	830018	MYB4	MYB4; DNA binding / transcription factor	NM_120023	0.00484734	4.58781	6.43971	0.00484734	0.277027	-3.60975	A down vs B	31.8736	5.1443	0.645588	1
17084	261979_at	840630	NIA2	NIA2 (NITRATE REDUCTASE 2); nitrate reductase (NADH)/ nitrate reductase	NM_103364	0.00594348	12.2224	10.7092	0.00594348	2.85438	2.85438	A up vs B	28.4669	3.43455	0.482602	1
17955	262850_at	838057	GAI	GAI (GIBBERELLIC ACID INSENSITIVE); transcription factor	NM_101361	0.0105654	6.94282	5.75453	0.0105654	2.27883	2.27883	A up vs B	20.5343	2.11805	0.412589	1
13069	257964_at	821522	---	---	NM_112875	0.0108731	5.08346	3.92758	0.0108731	2.22821	2.22821	A up vs B	20.1952	2.0041	0.396944	1
22209	267104_at	818741	ERD15	ERD15 (EARLY RESPONSIVE TO DEHYDRATION 15); protein binding	NM_129706 /// NM_180019 /// NM_201928 /// NM_201929	0.0115403	12.0528	10.8339	0.0115403	2.32759	2.32759	A up vs B	19.5073	2.22834	0.456923	1
15030	259925_at	843842	PR5	PR5 (PATHOGENESIS-RELATED GENE 5)	NM_106161	0.0176512	5.07132	3.95716	0.0176512	2.16469	2.16469	A up vs B	15.1526	1.86203	0.491542	1
8516	253411_at	829435	ATH1	ATH1 (ARABIDOPSIS THALIANA HOMEOBOX GENE 1); DNA binding / sequence-specific DNA bindin	NM_119452	0.0185702	6.02949	5.00967	0.0185702	2.02767	2.02767	A up vs B	14.692	1.56006	0.424738	1
19086	263981_at	818887	PAR1	PAR1 (PHY RAPIDLY REGULATED 1)	NM_129848	0.0186883	5.3916	4.17434	0.0186883	2.32505	2.32505	A up vs B	14.6353	2.22258	0.60746	1
5886	250781_at	830424	DREB2A	DREB2A; DNA binding / transcription activator/ transcription factor	NM_001036760 /// NM_120623	0.0188159	8.20342	12.2726	0.0188159	0.0595736	-16.786	A down vs B	14.5746	24.8374	6.81664	1
21320	266215_at	815247	EXGT-A1	EXGT-A1 (ENDOXYLOGLUCAN TRANSFERASE); hydrolase, acting on glycosyl bonds / xyloglucan:	NM_126666	0.0197578	11.2188	10.0246	0.0197578	2.28816	2.28816	A up vs B	14.1451	2.13913	0.60491	1
21824	266719_at	819296	CCA1	CCA1 (CIRCADIAN CLOCK ASSOCIATED 1); DNA binding / transcription activator/ transcripti	NM_180129 /// NM_180130	0.0221796	3.93733	5.08481	0.0221796	0.451414	-2.21526	A down vs B	13.1696	1.97506	0.599884	1
4846	249741_at	832518	APRR5	APRR5 (ARABIDOPSIS PSEUDO-RESPONSE REGULATOR 5); transcription regulator/ two-component	NM_122355	0.0263082	7.6557	6.01184	0.0263082	3.12501	3.12501	A up vs B	11.8295	4.05341	1.37062	1
8639	253534_at	829277	CYP83B1	CYP83B1 (CYTOCHROME P450 MONOOXYGENASE 83B1); oxidoreductase, acting on paired donors,	NM_119299	0.0397067	8.86069	7.57801	0.0397067	2.43292	2.43292	A up vs B	9.036	2.46793	1.09249	1
21270	266165_at	817365	CSD2	CSD2 (COPPER/ZINC SUPEROXIDE DISMUTASE 2); superoxide dismutase	NM_128379	0.0434167	6.99656	5.94714	0.0434167	2.0697	2.0697	A up vs B	8.50305	1.65193	0.777098	1

## Sheet: Table S3
List of hormone-responsive genes induced by HS
Column #	Probeset ID	Entrez Gene	Gene Symbol	Gene Title	RefSeq Transcript ID	p-value(Group)	Mean(A)	Mean(B)	p-value(A vs. B)	Ratio(A vs. B)	Fold-Change(A vs. B)	Fold-Change(A vs. B) (Description)	F(Group)	SS(Group)	SS(Error)	F(Error)
10469	255364_s_at	825714 /// 828319	---	---	NM_116640 /// NM_118350	5.77681e-06	9.18092	12.0832	5.77681e-06	0.133759	-7.47613	A down vs B	1015.8	12.6349	0.0497536	1
6268	251163_at	825506	---	---	NM_116196	6.68044e-06	7.32823	10.5267	6.68044e-06	0.108932	-9.18006	A down vs B	944.372	15.3456	0.0649983	1
9779	254674_at	827576	---	---	NM_117958	1.504e-05	3.49991	7.04642	1.504e-05	0.0855845	-11.6844	A down vs B	628.281	18.8666	0.120115	1
19831	264726_at	838906	---	---	NM_102146	1.97517e-05	4.75927	8.1706	1.97517e-05	0.0939915	-10.6393	A down vs B	547.823	17.4557	0.127455	1
10517	255412_at	828120	ABP1	ABP1 (ENDOPLASMIC RETICULUM AUXIN BINDING PROTEIN 1); auxin binding	NM_116532	2.02614e-05	6.45774	9.02746	2.02614e-05	0.168436	-5.93696	A down vs B	540.847	9.90523	0.0732572	1
18538	263433_at	816757	MIPS2	MIPS2 (MYO-INOSITOL-1-PHOSTPATE SYNTHASE 2); binding / catalytic/ inositol-3-phosphate	NM_127790 /// NM_201780	2.25573e-05	4.91499	10.2696	2.25573e-05	0.0244403	-40.916	A down vs B	512.41	43.0075	0.335727	1
16768	261663_at	838413	EPR1	EPR1 (EARLY-PHYTOCHROME-RESPONSIVE1); DNA binding / transcription factor	NM_001123832 /// NM_101691	2.72323e-05	6.98953	9.87635	2.72323e-05	0.135201	-7.39638	A down vs B	466.058	12.5006	0.107288	1
6033	250928_at	831889	EIN2	EIN2 (ETHYLENE INSENSITIVE 2); transporter	NM_120406	3.40495e-05	6.98652	4.98523	3.40495e-05	4.0036	4.0036	A up vs B	416.447	6.00778	0.0577051	1
9914	254809_at	826850	---	---	NM_117311	4.46973e-05	4.1557	8.51715	4.46973e-05	0.0486491	-20.5553	A down vs B	363.052	28.5333	0.314371	1
17656	262551_at	840023	RUB1	RUB1 (RELATED TO UBIQUITIN 1); protein binding	NM_102873	4.84458e-05	6.12252	7.20219	4.84458e-05	0.473137	-2.11355	A down vs B	348.592	1.74853	0.020064	1
19111	264006_at	816775	ATHB6	ATHB6; DNA binding / protein binding / sequence-specific DNA binding / transcription ac	NM_127808	7.52964e-05	8.70174	7.26098	7.52964e-05	2.71463	2.71463	A up vs B	278.955	3.11366	0.0446475	1
4449	249344_at	834077	ATPHB3	ATPHB3 (PROHIBITIN 3)	NM_123442	0.000104121	8.25571	9.61198	0.000104121	0.39059	-2.56023	A down vs B	236.723	2.75921	0.0466235	1
3662	248557_at	835062	AFB5	AFB5 (Auxin F-Box protein 5); ubiquitin-protein ligase	NM_124377	0.000117635	8.0445	6.78195	0.000117635	2.3992	2.3992	A up vs B	222.514	2.39106	0.0429826	1
14785	259680_at	844105	LAX3	LAX3 (LIKE AUX1 3); amino acid transmembrane transporter/ auxin influx transmembrane tr	NM_106418	0.000166871	6.01006	4.82183	0.000166871	2.27873	2.27873	A up vs B	186.292	2.11783	0.0454735	1
16500	261395_at	844309	---	---	NM_001084380 /// NM_106619	0.000188814	5.80745	4.34641	0.000188814	2.75307	2.75307	A up vs B	174.933	3.20195	0.0732154	1
21436	266331_at	814686	RGA1	RGA1 (REPRESSOR OF GA1-3 1); protein binding / transcription factor	NM_126218	0.000228495	7.10904	5.61284	0.000228495	2.82099	2.82099	A up vs B	158.718	3.35793	0.0846267	1
3958	248853_at	834700	BSK2	BSK2 (BR-SIGNALING KINASE 2); ATP binding / binding / kinase/ protein kinase/ protein t	NM_124027	0.000251772	5.72262	7.32977	0.000251772	0.328246	-3.04649	A down vs B	151.045	3.8744	0.102602	1
12242	257137_at	822519	ABCB19	ABCB19; ATPase, coupled to transmembrane movement of substances / auxin efflux transmem	NM_113807	0.00025289	8.23649	6.32867	0.00025289	3.75241	3.75241	A up vs B	150.704	5.45965	0.144911	1
7995	252890_at	830095	BRI1	BRI1 (BRASSINOSTEROID INSENSITIVE 1); kinase/ protein binding / protein heterodimerizat	NM_120100	0.000281355	8.09517	6.62713	0.000281355	2.76645	2.76645	A up vs B	142.704	3.2327	0.0906126	1
10847	255742_at	839143	TEM1	TEM1 (TEMPRANILLO 1); transcription factor	NM_102367	0.000327767	7.52263	5.23327	0.000327767	4.88839	4.88839	A up vs B	131.971	7.86174	0.238286	1
17368	262263_at	843432	PIN3	PIN3 (PIN-FORMED 3); auxin:hydrogen symporter/ transporter	NM_105762	0.000337838	7.2456	5.18206	0.000337838	4.18009	4.18009	A up vs B	129.94	6.38726	0.196622	1
15905	260800_at	844160	TSD2	TSD2 (TUMOROUS SHOOT DEVELOPMENT 2); methyltransferase	NM_001161003 /// NM_106474	0.000375295	7.69574	6.10388	0.000375295	3.01438	3.01438	A up vs B	123.115	3.80104	0.123496	1
15432	260327_at	842687	---	---	NM_105059	0.000390441	6.26159	7.92556	0.000390441	0.31557	-3.16887	A down vs B	120.638	4.15319	0.137707	1
7479	252374_at	823965	ARR5	ARR5 (ARABIDOPSIS RESPONSE REGULATOR 5); transcription regulator/ two-component respons	NM_114679	0.000400744	4.92407	3.73405	0.000400744	2.28157	2.28157	A up vs B	119.034	2.12425	0.0713827	1
21405	266300_at	814670	PIN4	PIN4 (PIN-FORMED 4); auxin:hydrogen symporter/ transporter	NM_126203 /// NM_179592	0.000408614	7.59081	6.19968	0.000408614	2.62284	2.62284	A up vs B	117.85	2.90286	0.0985271	1
20005	264900_at	838916	PIN7	PIN7 (PIN-FORMED 7); auxin efflux transmembrane transporter/ auxin:hydrogen symporter/	NM_001084115 /// NM_102156 /// NM_179369	0.000448485	7.0319	5.06653	0.000448485	3.90513	3.90513	A up vs B	112.339	5.79403	0.206305	1
21407	266302_at	817247	EIL1	EIL1 (ETHYLENE-INSENSITIVE3-LIKE 1); transcription factor/ transcription regulator	NM_128263	0.000504021	8.00627	6.75546	0.000504021	2.37976	2.37976	A up vs B	105.781	2.3468	0.0887419	1
6017	250912_at	831733	HD2C	HD2C (HISTONE DEACETYLASE 2C); histone deacetylase/ nucleic acid binding / transcriptio	NM_120455	0.000512072	7.40726	8.74451	0.000512072	0.395775	-2.52669	A down vs B	104.92	2.68235	0.102263	1
5525	250420_at	830996	HY5	HY5 (ELONGATED HYPOCOTYL 5); DNA binding / double-stranded DNA binding / transcription	NM_121164	0.000574871	4.34275	5.54309	0.000574871	0.435174	-2.29793	A down vs B	98.8371	2.16121	0.0874657	1
13771	258666_at	820002	KOB1	KOB1 (KOBITO)	NM_111689	0.000603563	6.91985	5.70625	0.000603563	2.31916	2.31916	A up vs B	96.3796	2.20924	0.0916889	1
2037	246932_at	832590	---	---	NM_122428	0.000608595	5.13375	3.92467	0.000608595	2.31191	2.31191	A up vs B	95.9665	2.19283	0.0913997	1
4132	249027_at	834509	RAN1	RAN1 (RESPONSIVE-TO-ANTAGONIST 1); ATPase, coupled to transmembrane movement of ions, p	NM_123847	0.000666646	6.72099	5.3912	0.000666646	2.51366	2.51366	A up vs B	91.5454	2.65251	0.115899	1
16873	261768_at	838125	GA3OX1	GA3OX1 (GIBBERELLIN 3-OXIDASE 1); gibberellin 3-beta-dioxygenase/ transcription factor	NM_101424	0.000674694	4.1449	6.38847	0.000674694	0.211163	-4.73567	A down vs B	90.9779	7.5504	0.331966	1
5208	250103_at	831522	MYB43	MYB43 (myb domain protein 43); DNA binding / transcription factor	NM_121666	0.000736144	3.81264	6.11985	0.000736144	0.202051	-4.94925	A down vs B	86.9566	7.98482	0.367302	1
18970	263865_at	818265	ABCB1	ABCB1 (ATP BINDING CASSETTE SUBFAMILY B1); ATPase, coupled to transmembrane movement of	NM_129247	0.000895282	8.37846	6.42623	0.000895282	3.86972	3.86972	A up vs B	78.5415	5.7168	0.291148	1
2296	247191_at	836656	ATHB5	ATHB5 (ARABIDOPSIS THALIANA HOMEOBOX PROTEIN 5); protein homodimerization/ sequence-spe	NM_001037074 /// NM_125929	0.000915039	6.746	3.77126	0.000915039	7.86113	7.86113	A up vs B	77.653	13.2736	0.683738	1
11681	256576_at	822447	PMZ	PMZ; zinc ion binding	NM_113740	0.00156982	4.53282	7.80193	0.00156982	0.103728	-9.64057	A down vs B	58.5035	16.0307	1.09605	1
2148	247043_at	836822	SNRK2.3	SNRK2.3 (SUCROSE NONFERMENTING 1(SNF1)-RELATED PROTEIN KINASE 2.3); kinase/ protein kin	NM_126087	0.00162098	8.03537	9.49125	0.00162098	0.364532	-2.74324	A down vs B	57.5203	3.17939	0.221097	1
9721	254616_at	827605	BIN2	BIN2 (BRASSINOSTEROID-INSENSITIVE 2); glycogen synthase kinase 3/ kinase/ protein kinas	NM_117987	0.00164484	7.73089	6.41985	0.00164484	2.48121	2.48121	A up vs B	57.0776	2.57825	0.180684	1
7472	252367_at	823994	BT2	BT2 (BTB AND TAZ DOMAIN PROTEIN 2); protein binding / transcription factor/ transcripti	NM_114697	0.00168371	9.99286	6.84375	0.00168371	8.87107	8.87107	A up vs B	56.3765	14.8753	1.05543	1
18972	263867_at	818255	GAMMA-TIP	GAMMA-TIP (GAMMA TONOPLAST INTRINSIC PROTEIN); water channel	NM_129238	0.00176439	9.49339	10.5185	0.00176439	0.49136	-2.03517	A down vs B	54.9961	1.57639	0.114655	1
7609	252504_at	823812	TRFL1	TRFL1 (TRF-LIKE 1); DNA bending/ DNA binding / telomeric DNA binding	NM_001035744 /// NM_001035745 /// NM_114526	0.00177668	7.86422	6.39116	0.00177668	2.7761	2.7761	A up vs B	54.7941	3.25486	0.237607	1
7530	252425_at	823916	AtTCP14	AtTCP14 (TEOSINTE BRANCHED1, CYCLOIDEA and PCF (TCP) 14); transcription factor	NM_114630	0.00221148	7.90606	6.45392	0.00221148	2.73614	2.73614	A up vs B	48.7706	3.16308	0.259425	1
5204	250099_at	831595	---	---	NM_121736	0.0022782	3.75095	5.49473	0.0022782	0.298587	-3.3491	A down vs B	48.0025	4.56113	0.380074	1
15314	260209_at	6240619 /// 843184	CPuORF53	CPuORF53 (Conserved peptide upstream open reading frame 53)	NM_001124099 /// NM_105526 /// NM_202377	0.00240646	6.76158	5.75136	0.00240646	2.01421	2.01421	A up vs B	46.6166	1.53081	0.131353	1
11404	256299_at	843288	ATEXPA1	ATEXPA1 (ARABIDOPSIS THALIANA EXPANSIN A1)	NM_001124101 /// NM_105622 /// NM_179537 /// NM_179538	0.00259235	9.62034	5.66434	0.00259235	15.5194	15.5194	A up vs B	44.7938	23.4749	2.09626	1
14123	259018_at	819927	AIR12	AIR12; extracellular matrix structural constituent	NM_111618	0.00264588	7.22336	4.9085	0.00264588	4.97557	4.97557	A up vs B	44.3048	8.03787	0.725688	1
1655	246550_at	831344	---	---	NM_001036808 /// NM_121496	0.00269256	9.73826	8.45634	0.00269256	2.43161	2.43161	A up vs B	43.8904	2.46496	0.224647	1
2705	247600_at	836210	MYB34	MYB34 (MYB DOMAIN PROTEIN 34); DNA binding / kinase/ transcription activator/ transcrip	NM_125482	0.00280342	5.881	4.33272	0.00280342	2.92467	2.92467	A up vs B	42.948	3.59572	0.334891	1
15750	260645_at	841764	TTL1	TTL1 (TETRATRICOPETIDE-REPEAT THIOREDOXIN-LIKE 1); binding	NM_104208	0.00308886	6.17231	4.76828	0.00308886	2.6464	2.6464	A up vs B	40.7596	2.95696	0.290185	1
8166	253061_at	829915	BT5	BT5 (BTB AND TAZ DOMAIN PROTEIN 5); protein binding / transcription regulator	NM_119924	0.00314896	8.25046	4.73126	0.00314896	11.4653	11.4653	A up vs B	40.3372	18.5772	1.84219	1
15142	260037_at	843216	RAV2	RAV2 (REGULATOR OF THE ATPASE OF THE VACUOLAR MEMBRANE); DNA binding / transcription fa	NM_105558	0.00340127	9.22484	5.69639	0.00340127	11.539	11.539	A up vs B	38.6877	18.6749	1.93084	1
13238	258133_at	822041	MBF1C	MBF1C (MULTIPROTEIN BRIDGING FACTOR 1C); DNA binding / transcription coactivator/ trans	NM_113358	0.00341639	6.98012	14.1004	0.00341639	0.00718753	-139.13	A down vs B	38.5947	76.0478	7.88167	1
12621	257516_at	843236	ACR4	ACR4 (ACT REPEAT 4); amino acid binding	NM_105575 /// NM_202378	0.00377095	6.6325	5.10886	0.00377095	2.87517	2.87517	A up vs B	36.5771	3.48224	0.380812	1
16881	261776_at	843952	---	---	NM_106269	0.00438692	4.02482	5.41969	0.00438692	0.38028	-2.62964	A down vs B	33.6726	2.91848	0.34669	1
14469	259364_at	837886	RAV1	RAV1; DNA binding / transcription factor/ transcription repressor	NM_101197	0.00442857	7.24107	5.06246	0.00442857	4.52717	4.52717	A up vs B	33.4983	7.11952	0.850134	1
3900	248795_at	834786	---	---	NM_124110	0.00446938	7.7916	6.61267	0.00446938	2.26409	2.26409	A up vs B	33.33	2.08481	0.250202	1
5687	250582_at	830651	---	---	NM_120840	0.00451137	7.11021	5.91992	0.00451137	2.28198	2.28198	A up vs B	33.1592	2.12518	0.256361	1
6387	251282_at	825336	CRF6	CRF6 (CYTOKININ RESPONSE FACTOR 6); DNA binding / transcription factor	NM_116028	0.00464549	4.41107	5.93595	0.00464549	0.347508	-2.87763	A down vs B	32.6293	3.48789	0.427578	1
8063	252958_at	830018	MYB4	MYB4; DNA binding / transcription factor	NM_120023	0.00484734	4.58781	6.43971	0.00484734	0.277027	-3.60975	A down vs B	31.8736	5.1443	0.645588	1
22197	267092_at	818390	AUX1	AUX1 (AUXIN RESISTANT 1); amino acid transmembrane transporter/ auxin binding / auxin i	NM_129368	0.0050767	7.79451	6.55279	0.0050767	2.3648	2.3648	A up vs B	31.0703	2.3128	0.297751	1
203	245098_at	818693	ERS1	ERS1 (ETHYLENE RESPONSE SENSOR 1); ethylene binding / protein histidine kinase/ recepto	NM_129658	0.00510968	7.81631	6.28031	0.00510968	2.8999	2.8999	A up vs B	30.9592	3.53895	0.45724	1
18572	263467_at	817730	---	---	NM_128731	0.00591878	4.67226	5.87133	0.00591878	0.435554	-2.29592	A down vs B	28.5331	2.15667	0.30234	1
19162	264057_at	817403	RAP2.7	RAP2.7 (RELATED TO AP2.7); DNA binding / transcription factor	NM_128415 /// NM_201824	0.00619885	7.30278	6.2279	0.00619885	2.10654	2.10654	A up vs B	27.8062	1.73305	0.249304	1
8360	253255_at	829628	---	---	NM_119642	0.00677263	6.96774	5.58385	0.00677263	2.60971	2.60971	A up vs B	26.4605	2.87273	0.434267	1
20355	265250_at	814726	BRL2	BRL2 (BRI1-LIKE 2); ATP binding / protein serine/threonine kinase/ transmembrane recept	NM_126256	0.00703965	4.89195	3.45337	0.00703965	2.71053	2.71053	A up vs B	25.8911	3.10426	0.479586	1
18052	262947_at	843908	GASA1	GASA1 (GAST1 PROTEIN HOMOLOG 1)	NM_106225	0.00704475	9.76094	11.5782	0.00704475	0.283766	-3.52403	A down vs B	25.8806	4.95346	0.765588	1
9515	254410_at	827893	---	---	NM_118261	0.00744923	5.13086	3.74084	0.00744923	2.62082	2.62082	A up vs B	25.0781	2.89822	0.462272	1
2654	247549_at	836263	MYB28	MYB28 (myb domain protein 28); DNA binding / transcription factor	NM_125535 /// NM_180910	0.00812708	6.49696	4.83764	0.00812708	3.15868	3.15868	A up vs B	23.8702	4.13002	0.69208	1
12871	257766_at	821877	IAA2	IAA2 (INDOLE-3-ACETIC ACID INDUCIBLE 2); transcription factor	NM_113203	0.00882569	7.60683	6.54052	0.00882569	2.09408	2.09408	A up vs B	22.7741	1.70554	0.299558	1
3553	248448_at	835193	---	---	NM_124498	0.0090139	8.79147	4.12404	0.0090139	25.4119	25.4119	A up vs B	22.5008	32.6774	5.8091	1
9337	254232_at	828460	CORI3	CORI3 (CORONATINE INDUCED 1); cystathionine beta-lyase/ transaminase	NM_001036628 /// NM_118491 /// NM_179099	0.0102593	5.29002	6.81033	0.0102593	0.348611	-2.86853	A down vs B	20.8867	3.46702	0.663967	1
22262	267157_at	818340	AS1	AS1 (ASYMMETRIC LEAVES 1); DNA binding / protein homodimerization/ transcription factor	NM_129319	0.0104999	7.89503	6.13884	0.0104999	3.37803	3.37803	A up vs B	20.6085	4.62627	0.897937	1
17955	262850_at	838057	GAI	GAI (GIBBERELLIC ACID INSENSITIVE); transcription factor	NM_101361	0.0105654	6.94282	5.75453	0.0105654	2.27883	2.27883	A up vs B	20.5343	2.11805	0.412589	1
2648	247543_at	836281	---	---	NM_125553	0.0105924	9.57626	5.72547	0.0105924	14.428	14.428	A up vs B	20.504	22.243	4.33925	1
20738	265633_at	817087	EBF1	EBF1 (EIN3-BINDING F BOX PROTEIN 1); protein binding / ubiquitin-protein ligase	NM_128106	0.0106251	8.29569	6.95326	0.0106251	2.53578	2.53578	A up vs B	20.4675	2.70317	0.528287	1
8443	253338_at	829480	BAK1	BAK1 (BRI1-ASSOCIATED RECEPTOR KINASE); kinase/ protein binding / protein heterodimeriz	NM_119497	0.0106846	7.67954	6.56183	0.0106846	2.17001	2.17001	A up vs B	20.4012	1.87389	0.367407	1
8358	253253_at	829627	---	---	NM_119641	0.0111853	5.25564	4.17347	0.0111853	2.11721	2.11721	A up vs B	19.8658	1.75662	0.353699	1
3284	248179_at	835526	THE1	THE1 (THESEUS1); kinase/ protein kinase	NM_124818	0.0112573	6.96878	4.72077	0.0112573	4.75028	4.75028	A up vs B	19.7916	7.58034	1.53203	1
12780	257675_at	821575	ERF7	ERF7 (ETHYLINE RESPONSE FACTOR 7); DNA binding / protein binding / transcription factor	NM_112922	0.0122148	6.9365	5.63035	0.0122148	2.47281	2.47281	A up vs B	18.87	2.55905	0.542459	1
355	245250_at	827463	ATERF6	ATERF6 (ETHYLENE RESPONSIVE ELEMENT BINDING FACTOR 6); DNA binding / transcription fact	NM_117854	0.012219	8.80569	4.06192	0.012219	26.7928	26.7928	A up vs B	18.8662	33.7551	7.15672	1
6274	251169_at	825496	MARD1	MARD1	NM_116186	0.0135495	6.47635	4.35601	0.0135495	4.34797	4.34797	A up vs B	17.7525	6.74377	1.51951	1
2040	246935_at	832607	EBF2	EBF2 (EIN3-BINDING F BOX PROTEIN 2); protein binding	NM_122444	0.0153383	7.32666	6.08562	0.0153383	2.3637	2.3637	A up vs B	16.4903	2.3103	0.560404	1
14675	259570_at	838632	COR47	COR47 (COLD-REGULATED 47)	NM_101894	0.0164604	11.1048	12.2612	0.0164604	0.448635	-2.22898	A down vs B	15.806	2.00584	0.507615	1
1358	246253_at	829880	MYB73	MYB73 (MYB DOMAIN PROTEIN 73); DNA binding / transcription factor	NM_119889	0.0170771	8.69281	5.72563	0.0170771	7.82007	7.82007	A up vs B	15.459	13.2063	3.4171	1
8266	253161_at	829730	SEN1	SEN1 (SENESCENCE 1)	NM_001085027 /// NM_001085028 /// NM_119743	0.0179777	10.6934	9.21589	0.0179777	2.78468	2.78468	A up vs B	14.9849	3.27455	0.874096	1
15534	260429_at	843577	JAZ6	JAZ6 (JASMONATE-ZIM-DOMAIN PROTEIN 6)	NM_105904	0.0180694	7.13099	4.52198	0.0180694	6.10086	6.10086	A up vs B	14.9386	10.2104	2.73397	1
836	245731_at	843685	MKK9	MKK9 (MAP KINASE KINASE 9); MAP kinase kinase/ kinase/ protein kinase activator	NM_106009	0.0189542	7.5372	5.20822	0.0189542	5.0245	5.0245	A up vs B	14.5095	8.13621	2.243	1
21320	266215_at	815247	EXGT-A1	EXGT-A1 (ENDOXYLOGLUCAN TRANSFERASE); hydrolase, acting on glycosyl bonds / xyloglucan:	NM_126666	0.0197578	11.2188	10.0246	0.0197578	2.28816	2.28816	A up vs B	14.1451	2.13913	0.60491	1
16818	261713_at	840158	MYC2	MYC2; DNA binding / transcription activator/ transcription factor	NM_102998	0.0197983	8.26692	4.68307	0.0197983	11.9908	11.9908	A up vs B	14.1274	19.266	5.45496	1
21824	266719_at	819296	CCA1	CCA1 (CIRCADIAN CLOCK ASSOCIATED 1); DNA binding / transcription activator/ transcripti	NM_180129 /// NM_180130	0.0221796	3.93733	5.08481	0.0221796	0.451414	-2.21526	A down vs B	13.1696	1.97506	0.599884	1
6426	251321_at	825319	BRH1	BRH1 (BRASSINOSTEROID-RESPONSIVE RING-H2); protein binding / zinc ion binding	NM_116011	0.0223726	6.87473	5.4177	0.0223726	2.74543	2.74543	A up vs B	13.0988	3.18442	0.972433	1
13847	258742_at	819749	---	---	NM_111454	0.0226517	5.51626	3.73594	0.0226517	3.43504	3.43504	A up vs B	12.998	4.75435	1.4631	1
19119	264014_at	816658	---	---	NM_127693	0.0228256	7.77524	5.03825	0.0228256	6.66681	6.66681	A up vs B	12.9361	11.2367	3.47453	1
556	245451_at	827397	SNC1	SNC1 (SUPPRESSOR OF NPR1-1, CONSTITUTIVE 1); nucleotide binding	NM_117792	0.0266596	5.95645	4.90265	0.0266596	2.07598	2.07598	A up vs B	11.7301	1.66572	0.568017	1
15874	260769_at	841324	---	---	NM_103794	0.0289726	6.96102	5.70658	0.0289726	2.38576	2.38576	A up vs B	11.1217	2.36046	0.848959	1
14856	259751_at	843443	MYBL2	MYBL2 (ARABIDOPSIS MYB-LIKE 2); DNA binding / transcription factor	NM_105772	0.0297827	8.87986	7.22026	0.0297827	3.15927	3.15927	A up vs B	10.9256	4.13136	1.51255	1
20557	265452_at	819262	ATAIB	ATAIB (ABA-INDUCIBLE BHLH-TYPE TRANSCRIPTION FACTOR); DNA binding / transcription facto	NM_130216	0.0316768	5.71018	3.61649	0.0316768	4.26839	4.26839	A up vs B	10.497	6.57531	2.5056	1
3899	248794_at	834768	ERF2	ERF2 (ETHYLENE RESPONSIVE ELEMENT BINDING FACTOR 2); DNA binding / transcription activa	NM_124093	0.0336476	7.32055	4.99101	0.0336476	5.02647	5.02647	A up vs B	10.0902	8.14017	3.22697	1
16536	261431_at	838453	AtMYB47	AtMYB47 (myb domain protein 47); DNA binding / transcription factor	NM_101729	0.0357882	4.47837	3.37944	0.0357882	2.14196	2.14196	A up vs B	9.68712	1.81148	0.747994	1
8308	253203_at	829623	ADC2	ADC2 (ARGININE DECARBOXYLASE 2); arginine decarboxylase	NM_119637 /// NM_202955	0.0358652	10.0423	8.73635	0.0358652	2.47254	2.47254	A up vs B	9.67331	2.55843	1.05793	1
3269	248164_at	835537	PBP1	PBP1 (PINOID-BINDING PROTEIN 1); calcium ion binding / protein binding	NM_124829	0.0381957	6.8885	3.52565	0.0381957	10.2877	10.2877	A up vs B	9.27512	16.9631	7.31553	1
15492	260387_at	843750	SOT16	SOT16 (SULFOTRANSFERASE 16); desulfoglucosinolate sulfotransferase/ sulfotransferase	NM_106070	0.0506865	8.1974	6.97609	0.0506865	2.33159	2.33159	A up vs B	7.6349	2.2374	1.1722	1
3904	248799_at	834770	ERF5	ERF5 (ETHYLENE RESPONSIVE ELEMENT BINDING FACTOR 5); DNA binding / transcription activa	NM_124094	0.0541943	6.2726	3.80377	0.0541943	5.53592	5.53592	A up vs B	7.28038	9.14264	5.02316	1
7158	252053_at	824405	SYP122	SYP122 (SYNTAXIN OF PLANTS 122); SNAP receptor	NM_115100	0.0572001	7.36498	4.79306	0.0572001	5.94601	5.94601	A up vs B	7.00311	9.92218	5.6673	1
16420	261315_at	841751	ERF8	ERF8; DNA binding / transcription factor/ transcription repressor	NM_104196	0.0605631	7.55363	5.95347	0.0605631	3.03177	3.03177	A up vs B	6.7179	3.84077	2.28689	1
16575	261470_at	839733	ERF11	ERF11 (ERF DOMAIN PROTEIN 11); DNA binding / transcription factor/ transcription repres	NM_102603	0.0626557	7.57069	4.56335	0.0626557	8.04081	8.04081	A up vs B	6.55224	13.5662	8.28184	1
357	245252_at	827464	ATERF-1	ATERF-1 (ETHYLENE RESPONSIVE ELEMENT BINDING FACTOR 1); DNA binding / transcription act	NM_117855	0.065552	7.83085	6.24317	0.065552	3.00566	3.00566	A up vs B	6.3363	3.7811	2.38694	1
17465	262360_at	843639	---	---	NM_105966	0.0684517	6.32755	4.09303	0.0684517	4.70608	4.70608	A up vs B	6.13412	7.48965	4.88393	1

## Sheet: Table S4
List of premiers for qPCR
Primer Name	Sequence(5'to3')
AUX1-F	CCACTCCAACGCTTTCTCTCT
AUX1-R	CATCCCAATCACTTTCTCCCA
ACTIN2-F	CACTGTGCCAATCTACGAGGGT
ACTIN2-R	CACAAACGAGGGCTGGAACAAG
ERF7-F	GATTGTCATAGCGACTGCGATTCTT
ERF7-R	GCGAATAAGTCAACGCCATCC
ACS7-F	ACCGCCGCTAACGAACTCTT
ACS7-R	GCGTCACGAGCCGTTTGGT
MYC2-F	GACGGCGACGACTGAAACAAC
MYC2-R	CCATCTCCCCATCCGAGCACG
PHYA-F	TTTTATGCGATTATCCACAGGGTT
PHYA-R	TGTATGATTGTAAGGCACCAGCAG
PHYB-F	ACATAGCCCAAACCCTCTAATCC
PHYB-R	GCGAGACCAACCCGTAAGC
HY5-F	ATTGAAAGCGATGAGGAGATACGG
HY5-R	CCTCCCTCGCTTCCTTTGACTTT
PIF4-F	GCGGAAGCAACCCATCACAG
PIF4-R	ACCAGAGGAGCCACCTGATGAG
PIF5-F	AGAACCGTCAGTCCAAGTCCAAAC
PIF5-R	AGAGCAGCGTAGTTAGGCTTTTGT
PIN3-F	GCTGCTTCCATTGTTTCTTTCA
PIN3-R	GCTTCCCGTCGTCACCTATCT
PIN4-F	TGGGCTAACCTAACCAAGAACG
PIN4-R	AAACGAAACAATAGACGCACCA
PIN7-F	TCCACAGCAGAGCTAAACCCTAA
PIN7-R	ACATCCCACCTGAAAGCAACA
