# Supplementary material for: Photoreceptor PhyB Involved in Arabidopsis Temperature Perception and Heat-Tolerance Formation
Source: Int J Mol Sci. 2017 Jun 5;18(6):1194. doi: 10.3390/ijms18061194 (PMC5486017; doi:10.3390/ijms18061194)
Supplement: Supplementary file 1 [file ijms-18-01194-s001.zip › Supplementary GOEST GENE LIST.txt]

GOID	Ontology	Term	Level	q	m	t	k	probesets	log_odds_ratio	p
GO:0005488	molecular_function	binding	1	796	10364	22765	1597	261838_at // 245313_at // 258695_at // 263164_at // 249575_at // 258321_at // 251166_at // 259913_at // 265675_at // 247792_at // 258794_at // 253949_at // 258984_at // 250502_at // 246554_at // 262307_at // 264402_at // 255651_at // 257654_at // 264465_at // 251975_at // 250351_at // 246733_at // 265230_s_at // 254076_at // 248426_at // 265077_at // 256905_at // 262054_s_at // 259892_at // 25267…	0.130712561858883	0.0327950260615157
GO:0005524	molecular_function	ATP binding	8	201	2255	22765	1597	261838_at // 265675_at // 250502_at // 246554_at // 264402_at // 251975_at // 265230_s_at // 256905_at // 262054_s_at // 252670_at // 253987_at // 258678_at // 257339_s_at // 260312_at // 250899_at // 257323_at // 263897_at // 253861_at // 256983_at // 260714_at // 265228_s_at // 248043_s_at // 258979_at // 256168_at // 259248_at // 256516_at // 248568_at // 245293_at // 263590_at // 250162_at //…	0.345521214531514	0.0327213478320288
GO:0030554	molecular_function	adenyl nucleotide binding	6	205	2284	22765	1597	261838_at // 265675_at // 253949_at // 250502_at // 246554_at // 264402_at // 251975_at // 265230_s_at // 256905_at // 262054_s_at // 252670_at // 253987_at // 258678_at // 257339_s_at // 260312_at // 250899_at // 257323_at // 263897_at // 253861_at // 256983_at // 260714_at // 265228_s_at // 248043_s_at // 258979_at // 256168_at // 259248_at // 256516_at // 248568_at // 245293_at // 263590_at //…	0.355514405637932	0.0204913316302923
GO:0032559	molecular_function	adenyl ribonucleotide binding	7	204	2281	22765	1597	261838_at // 265675_at // 250502_at // 246554_at // 264402_at // 251975_at // 265230_s_at // 256905_at // 262054_s_at // 252670_at // 253987_at // 258678_at // 257339_s_at // 260312_at // 250899_at // 257323_at // 263897_at // 253861_at // 256983_at // 260714_at // 265228_s_at // 248043_s_at // 258979_at // 256168_at // 259248_at // 256516_at // 248568_at // 245293_at // 263590_at // 250162_at //…	0.350355852154687	0.0250032733576783
GO:0005618	cellular_component	cell wall	5	125	589	22765	1597	261838_at // 250502_at // 251395_at // 262054_s_at // 252670_at // 246004_at // 264672_at // 250899_at // 253650_at // 261167_at // 262230_at // 248043_s_at // 258979_at // 259248_at // 249235_at // 263590_at // 251899_at // 256772_at // 246990_at // 245956_s_at // 257974_at // 258151_at // 262503_at // 247552_at // 264315_at // 250203_at // 265222_at // 248045_at // 253437_at // 246919_at // 254…	1.59704170232695	2.73318053383321e-26
GO:0005623	cellular_component	cell	1	1079	13006	22765	1597	261838_at // 250296_at // 260978_at // 253884_at // 255811_at // 262148_at // 252515_at // 244906_at // 247691_at // 255891_at // 245313_at // 258695_at // 249575_at // 250624_at // 244953_s_at // 253712_at // 251130_at // 251166_at // 259913_at // 254059_at // 253949_at // 258984_at // 250502_at // 246125_at // 246554_at // 264402_at // 263502_s_at // 255651_at // 264465_at // 251975_at // 26601…	0.241970682543089	6.31449126066021e-16
GO:0030312	cellular_component	external encapsulating structure	4	125	610	22765	1597	261838_at // 250502_at // 251395_at // 262054_s_at // 252670_at // 246004_at // 264672_at // 250899_at // 253650_at // 261167_at // 262230_at // 248043_s_at // 258979_at // 259248_at // 249235_at // 263590_at // 251899_at // 256772_at // 246990_at // 245956_s_at // 257974_at // 258151_at // 262503_at // 247552_at // 264315_at // 250203_at // 265222_at // 248045_at // 253437_at // 246919_at // 254…	1.54650009370717	6.45173106504261e-25
GO:0044464	cellular_component	cell part	2	1079	13006	22765	1597	261838_at // 250296_at // 260978_at // 253884_at // 255811_at // 262148_at // 252515_at // 244906_at // 247691_at // 255891_at // 245313_at // 258695_at // 249575_at // 250624_at // 244953_s_at // 253712_at // 251130_at // 251166_at // 259913_at // 254059_at // 253949_at // 258984_at // 250502_at // 246125_at // 246554_at // 264402_at // 263502_s_at // 255651_at // 264465_at // 251975_at // 26601…	0.241970682543089	6.31449126066021e-16
GO:0071944	cellular_component	cell periphery	3	384	2613	22765	1597	261838_at // 251130_at // 250502_at // 251975_at // 258879_at // 256905_at // 251395_at // 262054_s_at // 252670_at // 246004_at // 263921_at // 264672_at // 250304_at // 253687_at // 262691_at // 254785_at // 250899_at // 257323_at // 250332_at // 253650_at // 261167_at // 260025_at // 262230_at // 265228_s_at // 248043_s_at // 258979_at // 250930_at // 259248_at // 256516_at // 249235_at // 248…	1.06685233289646	3.19582211951894e-45
GO:0005886	cellular_component	plasma membrane	4	296	2144	22765	1597	261838_at // 251130_at // 250502_at // 251975_at // 258879_at // 256905_at // 251395_at // 262054_s_at // 252670_at // 263921_at // 250304_at // 253687_at // 262691_at // 254785_at // 257323_at // 250332_at // 260025_at // 265228_s_at // 248043_s_at // 258979_at // 250930_at // 256516_at // 249235_at // 248568_at // 245293_at // 247851_at // 263590_at // 262558_at // 262014_at // 259666_at // 262…	0.976745416666506	2.92531820242791e-28
GO:0016020	cellular_component	membrane	1	547	5155	22765	1597	261838_at // 263164_at // 244953_s_at // 253712_at // 251130_at // 250502_at // 251975_at // 266012_s_at // 265230_s_at // 248426_at // 258879_at // 256905_at // 251395_at // 262054_s_at // 261612_at // 252670_at // 251163_at // 263921_at // 263510_s_at // 251078_at // 255364_s_at // 248759_at // 250304_at // 257339_s_at // 257337_at // 253687_at // 262691_at // 258406_at // 244901_at // 254785_a…	0.597021552032415	6.45173106504261e-25
GO:0006457	biological_process	protein folding	6	55	241	22765	1597	261838_at // 249575_at // 265675_at // 253949_at // 258984_at // 250502_at // 261655_at // 262307_at // 257654_at // 250351_at // 254076_at // 256905_at // 248258_at // 262054_s_at // 252670_at // 250934_at // 256983_at // 260714_at // 248043_s_at // 258979_at // 250930_at // 257822_at // 259248_at // 263732_at // 245956_s_at // 265483_at // 262814_at // 248045_at // 253778_at // 264019_at // 257…	1.70185161879003	3.5379288928406e-12
GO:0019538	biological_process	protein metabolic process	4	271	2937	22765	1597	261838_at // 244906_at // 245313_at // 249575_at // 253712_at // 265675_at // 253949_at // 258984_at // 250502_at // 246554_at // 261655_at // 262307_at // 264402_at // 263502_s_at // 257654_at // 264465_at // 250351_at // 246733_at // 254076_at // 248426_at // 256905_at // 248258_at // 262054_s_at // 261612_at // 252670_at // 264672_at // 264150_at // 250304_at // 258678_at // 249837_at // 25003…	0.395402732524349	0.000304618941092816
GO:0043170	biological_process	macromolecule metabolic process	3	334	3972	22765	1597	261838_at // 244906_at // 245313_at // 249575_at // 253712_at // 265675_at // 253949_at // 258984_at // 250502_at // 246554_at // 261655_at // 262307_at // 264402_at // 263502_s_at // 257654_at // 264465_at // 250351_at // 246733_at // 254076_at // 248426_at // 256905_at // 248258_at // 262054_s_at // 261612_at // 252670_at // 264672_at // 264255_at // 264150_at // 250304_at // 258678_at // 24983…	0.261435626441007	0.0223988412370481
GO:0044238	biological_process	primary metabolic process	2	468	5740	22765	1597	261838_at // 263320_at // 244906_at // 245313_at // 249575_at // 253712_at // 265675_at // 253949_at // 258984_at // 250502_at // 246554_at // 261655_at // 262307_at // 264402_at // 263502_s_at // 257654_at // 264465_at // 266012_s_at // 250351_at // 246733_at // 265230_s_at // 254076_at // 248426_at // 256905_at // 248258_at // 262054_s_at // 261612_at // 252670_at // 247780_at // 263433_at // 2…	0.216910939515683	0.013794741138384
GO:0044267	biological_process	cellular protein metabolic process	5	223	2495	22765	1597	261838_at // 244906_at // 245313_at // 249575_at // 265675_at // 253949_at // 258984_at // 250502_at // 261655_at // 262307_at // 263502_s_at // 257654_at // 264465_at // 250351_at // 254076_at // 256905_at // 248258_at // 262054_s_at // 261612_at // 252670_at // 264150_at // 250304_at // 258678_at // 249837_at // 250036_at // 250934_at // 266044_s_at // 256983_at // 260714_at // 248043_s_at // 2…	0.349457041191011	0.013794741138384
GO:0071704	biological_process	organic substance metabolic process	2	492	6149	22765	1597	261838_at // 263320_at // 244906_at // 254414_at // 245313_at // 249575_at // 253712_at // 265675_at // 253949_at // 258984_at // 250502_at // 246554_at // 261655_at // 262307_at // 264402_at // 263502_s_at // 257654_at // 264465_at // 266012_s_at // 250351_at // 246733_at // 265230_s_at // 254076_at // 248426_at // 246395_at // 256905_at // 248258_at // 262054_s_at // 261612_at // 252670_at // 2…	0.189759655354081	0.0420372354146757
GO:0006950	biological_process	response to stress	2	263	2121	22765	1597	261838_at // 250296_at // 260978_at // 253884_at // 255811_at // 263320_at // 262148_at // 252515_at // 247691_at // 254414_at // 255891_at // 258695_at // 249575_at // 258321_at // 251166_at // 265675_at // 254059_at // 258984_at // 250502_at // 246125_at // 246554_at // 264402_at // 250351_at // 267336_at // 258879_at // 246395_at // 256905_at // 248258_at // 262054_s_at // 252670_at // 263433_…	0.821771325257076	5.91191514511321e-18
GO:0050896	biological_process	response to stimulus	1	445	3997	22765	1597	261838_at // 250296_at // 260978_at // 253884_at // 255811_at // 263320_at // 262148_at // 252515_at // 247691_at // 254414_at // 255891_at // 258695_at // 249575_at // 258321_at // 251166_at // 265675_at // 254059_at // 258984_at // 250502_at // 246125_at // 246554_at // 264402_at // 251975_at // 250351_at // 267336_at // 258879_at // 246395_at // 256905_at // 248258_at // 262054_s_at // 252670_…	0.666340909928642	3.37531980155034e-23
GO:0009266	biological_process	response to temperature stimulus	3	96	392	22765	1597	261838_at // 250296_at // 260978_at // 253884_at // 255811_at // 263320_at // 262148_at // 252515_at // 247691_at // 254414_at // 255891_at // 249575_at // 258321_at // 251166_at // 265675_at // 254059_at // 258984_at // 250502_at // 246554_at // 264402_at // 250351_at // 267336_at // 256905_at // 248258_at // 262054_s_at // 252670_at // 263433_at // 246004_at // 255364_s_at // 266294_at // 26282…	1.80363389810128	9.54319136765662e-25
GO:0009408	biological_process	response to heat	4	67	144	22765	1597	261838_at // 250296_at // 260978_at // 253884_at // 255811_at // 263320_at // 262148_at // 252515_at // 247691_at // 254414_at // 255891_at // 249575_at // 251166_at // 265675_at // 254059_at // 258984_at // 250502_at // 246554_at // 264402_at // 250351_at // 267336_at // 256905_at // 248258_at // 262054_s_at // 252670_at // 263433_at // 266294_at // 262826_at // 254839_at // 245272_at // 260714_…	2.72954543051079	2.99835542369663e-35
GO:0009628	biological_process	response to abiotic stimulus	2	184	1247	22765	1597	261838_at // 250296_at // 260978_at // 253884_at // 255811_at // 263320_at // 262148_at // 252515_at // 247691_at // 254414_at // 255891_at // 249575_at // 258321_at // 251166_at // 265675_at // 254059_at // 258984_at // 250502_at // 246554_at // 264402_at // 250351_at // 267336_at // 256905_at // 248258_at // 262054_s_at // 252670_at // 263433_at // 246004_at // 263921_at // 255364_s_at // 26415…	1.07269744772267	1.32807169678412e-19
GO:0043227	cellular_component	membrane-bounded organelle	2	615	7750	22765	1597	261838_at // 253884_at // 255811_at // 262148_at // 244906_at // 255891_at // 249575_at // 250624_at // 244953_s_at // 253712_at // 251166_at // 254059_at // 253949_at // 258984_at // 250502_at // 246554_at // 264402_at // 263502_s_at // 255651_at // 264465_at // 251975_at // 266012_s_at // 265230_s_at // 247206_at // 249233_at // 254076_at // 256905_at // 262054_s_at // 261612_at // 252670_at //…	0.177843246672969	0.0130646495090071
GO:0043231	cellular_component	intracellular membrane-bounded organelle	6	614	7749	22765	1597	261838_at // 253884_at // 255811_at // 262148_at // 244906_at // 255891_at // 249575_at // 250624_at // 244953_s_at // 253712_at // 251166_at // 254059_at // 253949_at // 258984_at // 250502_at // 246554_at // 264402_at // 263502_s_at // 255651_at // 264465_at // 251975_at // 266012_s_at // 265230_s_at // 247206_at // 249233_at // 254076_at // 256905_at // 262054_s_at // 261612_at // 252670_at //…	0.175681658026352	0.0146784065143526
GO:0009314	biological_process	response to radiation	3	71	491	22765	1597	253884_at // 263320_at // 262148_at // 247691_at // 255891_at // 251166_at // 265675_at // 250351_at // 267336_at // 263433_at // 255364_s_at // 264150_at // 266294_at // 254839_at // 247851_at // 247513_at // 264460_at // 256237_at // 261192_at // 252081_at // 249123_at // 255742_at // 257137_at // 245306_at // 255732_at // 266720_s_at // 266331_at // 259165_at // 255459_at // 252890_at // 26176…	1.04354914668532	2.87106886820125e-06
GO:0009416	biological_process	response to light stimulus	4	71	476	22765	1597	253884_at // 263320_at // 262148_at // 247691_at // 255891_at // 251166_at // 265675_at // 250351_at // 267336_at // 263433_at // 255364_s_at // 264150_at // 266294_at // 254839_at // 247851_at // 247513_at // 264460_at // 256237_at // 261192_at // 252081_at // 249123_at // 255742_at // 257137_at // 245306_at // 255732_at // 266720_s_at // 266331_at // 259165_at // 255459_at // 252890_at // 26176…	1.08831059769207	8.44374979755494e-07
GO:0009642	biological_process	response to light intensity	5	25	80	22765	1597	253884_at // 263320_at // 262148_at // 247691_at // 255891_at // 251166_at // 265675_at // 250351_at // 267336_at // 263433_at // 255364_s_at // 266294_at // 254839_at // 247513_at // 264460_at // 252081_at // 266590_at // 263150_at // 250849_at // 260248_at // 266841_at // 256245_at // 252415_at // 267104_at // 266215_at	2.15530933638269	7.20216070464553e-08
GO:0009644	biological_process	response to high light intensity	6	22	49	22765	1597	253884_at // 263320_at // 262148_at // 247691_at // 255891_at // 251166_at // 265675_at // 250351_at // 267336_at // 263433_at // 255364_s_at // 266294_at // 254839_at // 247513_at // 252081_at // 266590_at // 263150_at // 250849_at // 260248_at // 266841_at // 256245_at // 267104_at	2.67810301601742	2.55141357681043e-10
GO:0000302	biological_process	response to reactive oxygen species	4	28	163	22765	1597	253884_at // 263320_at // 262148_at // 247691_at // 255891_at // 258695_at // 249575_at // 265675_at // 250351_at // 267336_at // 263433_at // 266294_at // 254839_at // 249344_at // AFFX-Athal-GAPDH_5_s_at // 247326_at // 266590_at // 261518_at // 263150_at // 260248_at // 266841_at // 256578_at // 256245_at // 258158_at // 254386_at // 250781_at // 259276_at // 266165_at	1.29200800932186	0.0024884752763015
GO:0006979	biological_process	response to oxidative stress	3	45	309	22765	1597	253884_at // 263320_at // 262148_at // 247691_at // 255891_at // 258695_at // 249575_at // 265675_at // 246125_at // 250351_at // 267336_at // 263433_at // 258939_at // 250013_at // 266294_at // 254839_at // 250928_at // 256772_at // 254099_at // 263241_at // 266299_at // 249344_at // AFFX-Athal-GAPDH_5_s_at // 247326_at // 266590_at // 261518_at // 260746_at // 263150_at // 260248_at // 264488_s…	1.05377130992063	0.000849235990332506
GO:0010035	biological_process	response to inorganic substance	3	89	742	22765	1597	253884_at // 263320_at // 262148_at // 247691_at // 255891_at // 258695_at // 265675_at // 254059_at // 250502_at // 251975_at // 250351_at // 267336_at // 256905_at // 262054_s_at // 263433_at // 263921_at // 266294_at // 262691_at // 261663_at // 254839_at // 262230_at // 248043_s_at // 258979_at // 257822_at // 258679_at // 256430_at // 245956_s_at // 252927_at // 249327_at // 248833_at // 248…	0.773839295840923	0.000198657666914251
GO:0042221	biological_process	response to chemical stimulus	2	222	1826	22765	1597	253884_at // 263320_at // 262148_at // 247691_at // 255891_at // 258695_at // 249575_at // 265675_at // 254059_at // 250502_at // 251975_at // 250351_at // 267336_at // 256905_at // 262054_s_at // 251163_at // 263433_at // 263921_at // 255364_s_at // 254674_at // 264726_at // 266294_at // 262691_at // 254809_at // 261663_at // 255412_at // 254839_at // 249483_at // 262230_at // 248043_s_at // 258…	0.793326057861213	1.03213238134105e-13
GO:0042542	biological_process	response to hydrogen peroxide	5	25	119	22765	1597	253884_at // 263320_at // 262148_at // 247691_at // 255891_at // 258695_at // 265675_at // 250351_at // 267336_at // 263433_at // 266294_at // 254839_at // AFFX-Athal-GAPDH_5_s_at // 247326_at // 266590_at // 261518_at // 263150_at // 260248_at // 266841_at // 256578_at // 256245_at // 258158_at // 254386_at // 250781_at // 259276_at	1.58241966796211	0.000268286453872884
GO:1901700	biological_process	response to oxygen-containing compound	3	140	992	22765	1597	253884_at // 263320_at // 262148_at // 247691_at // 255891_at // 258695_at // 249575_at // 265675_at // 250351_at // 267336_at // 251163_at // 263433_at // 255364_s_at // 254674_at // 266294_at // 254839_at // 249483_at // 250928_at // 256430_at // 265359_at // 252927_at // 249327_at // 248833_at // 248045_at // 251924_at // 245627_at // 264006_at // 264790_at // 267165_at // 249344_at // AFFX-At…	1.00846794805342	8.94668841314253e-13
GO:0005783	cellular_component	endoplasmic reticulum	7	57	447	22765	1597	255811_at // 253712_at // 258984_at // 253687_at // 248787_at // 255412_at // 254563_at // 250930_at // 261839_at // 249235_at // 247851_at // 245956_s_at // 267483_at // 264382_at // 261835_at // 265918_at // 248833_at // 267605_at // 246427_at // 250377_at // 254378_at // 254920_at // 265715_s_at // 255732_at // 257313_at // 265664_at // 247494_at // 249251_at // 263249_at // 259009_at // 26737…	0.862140234476753	0.0024884752763015
GO:0005975	biological_process	carbohydrate metabolic process	3	92	873	22765	1597	263320_at // 261612_at // 263433_at // 263921_at // 253987_at // 262230_at // 258679_at // 249235_at // 256772_at // 258151_at // 262944_at // 250203_at // 249147_at // 264522_at // 245627_at // 247348_at // 256865_at // 255852_at // AFFX-Athal-GAPDH_5_s_at // 251225_at // 248085_at // 247983_at // 259014_at // 264078_at // 264583_at // 260800_at // 251317_at // 251782_at // 248056_at // 263891_a…	0.587105353922902	0.0129439126944966
GO:0016740	molecular_function	transferase activity	2	245	2838	22765	1597	263320_at // 262641_at // 249233_at // 260244_at // 261612_at // 247780_at // 253987_at // 264150_at // 263897_at // 257338_s_at // 254563_at // 256168_at // 256516_at // 248568_at // 263590_at // 254360_at // 255681_at // 262944_at // 261498_at // 248908_at // 265918_at // 257297_at // 264814_at // 259080_at // 256237_at // 259848_at // 249393_at // 249123_at // 245627_at // 264790_at // 262728_…	0.299360306437348	0.0418508303591078
GO:0005739	cellular_component	mitochondrion	7	115	1150	22765	1597	262148_at // 244906_at // 250624_at // 244953_s_at // 254059_at // 253949_at // 250502_at // 264402_at // 263502_s_at // 266012_s_at // 265230_s_at // 247206_at // 249233_at // 256905_at // 263921_at // 263510_s_at // 257339_s_at // 257337_at // 244901_at // 254190_at // 244902_at // 266039_s_at // 244951_s_at // 257323_at // 263509_s_at // 253776_at // 257322_at // 244943_at // 266044_s_at // 25…	0.511453146607967	0.0139982194157318
GO:0010286	biological_process	heat acclimation	5	10	16	22765	1597	247691_at // 254414_at // 262826_at // 245272_at // 256430_at // 262510_at // 248045_at // 264957_at // 250781_at // 259570_at	3.15530933638269	8.30020293701938e-06
GO:0044699	biological_process	single-organism process	1	459	5510	22765	1597	258695_at // 251130_at // 253949_at // 258984_at // 246554_at // 251975_at // 266012_s_at // 265230_s_at // 249233_at // 254076_at // 256905_at // 248258_at // 251163_at // 263433_at // 263510_s_at // 251078_at // 264150_at // 254674_at // 257339_s_at // 249837_at // 264726_at // 244901_at // 260312_at // 250899_at // 257323_at // 261485_at // 253776_at // 264371_at // 255412_at // 247771_at // 2…	0.247894981450617	0.0024884752763015
GO:0044763	biological_process	single-organism cellular process	2	368	4264	22765	1597	258695_at // 251130_at // 253949_at // 258984_at // 246554_at // 251975_at // 266012_s_at // 265230_s_at // 249233_at // 254076_at // 256905_at // 251163_at // 263433_at // 251078_at // 264150_at // 254674_at // 257339_s_at // 249837_at // 264726_at // 244901_at // 260312_at // 250899_at // 257323_at // 261485_at // 253776_at // 255412_at // 247771_at // 261167_at // 260462_at // 262230_at // 265…	0.298951474793166	0.00137003346050745
GO:0051716	biological_process	cellular response to stimulus	3	174	1677	22765	1597	258695_at // 258984_at // 251163_at // 263433_at // 264150_at // 254674_at // 264726_at // 260312_at // 255412_at // 261167_at // 248043_s_at // 256516_at // 250928_at // 255681_at // 245956_s_at // 259169_at // 261808_at // 257974_at // 261069_at // 267483_at // 261498_at // 248908_at // 257297_at // 248833_at // 254099_at // 267605_at // 256237_at // 259848_at // 249393_at // 255742_at // 26400…	0.564657763779711	3.50244528643534e-05
GO:0070887	biological_process	cellular response to chemical stimulus	4	77	635	22765	1597	258695_at // 251163_at // 254674_at // 264726_at // 255412_at // 248043_s_at // 250928_at // 267483_at // 254099_at // 255742_at // 264006_at // 257137_at // 262263_at // 248853_at // 261395_at // 264900_at // 266331_at // 247326_at // 248557_at // 252890_at // 261768_at // 247191_at // 259680_at // 266300_at // 261518_at // 263865_at // 260746_at // 252374_at // 266302_at // 249027_at // 250420_…	0.789555000530703	0.000662461601603517
GO:0016021	cellular_component	integral to membrane	4	284	2200	22765	1597	263164_at // 244953_s_at // 253712_at // 251130_at // 266012_s_at // 265230_s_at // 261612_at // 251163_at // 263510_s_at // 251078_at // 248759_at // 257339_s_at // 257337_at // 258406_at // 266039_s_at // 261485_at // 263509_s_at // 253776_at // 262826_at // 247771_at // 257338_s_at // 254563_at // 260462_at // 265228_s_at // 261839_at // 256516_at // 248568_at // 244950_at // 250162_at // 2509…	0.879840552587989	2.20024017721319e-22
GO:0031224	cellular_component	intrinsic to membrane	3	337	2561	22765	1597	263164_at // 244953_s_at // 253712_at // 251130_at // 266012_s_at // 265230_s_at // 251395_at // 261612_at // 251163_at // 263510_s_at // 251078_at // 248759_at // 257339_s_at // 257337_at // 258406_at // 254785_at // 260312_at // 266039_s_at // 261485_at // 263509_s_at // 253776_at // 262826_at // 247771_at // 257338_s_at // 254563_at // 260462_at // 265228_s_at // 261839_at // 256516_at // 2492…	0.907494485079719	9.14725712016757e-29
GO:0044425	cellular_component	membrane part	2	350	2919	22765	1597	263164_at // 244953_s_at // 253712_at // 251130_at // 266012_s_at // 265230_s_at // 251395_at // 261612_at // 251163_at // 263510_s_at // 251078_at // 248759_at // 257339_s_at // 257337_at // 258406_at // 244901_at // 254785_at // 260312_at // 244902_at // 266039_s_at // 257323_at // 261485_at // 263509_s_at // 253776_at // 244943_at // 262826_at // 247771_at // 257338_s_at // 254563_at // 260462…	0.77333385782539	1.28665295597414e-22
GO:0005515	molecular_function	protein binding	2	324	3510	22765	1597	249575_at // 247792_at // 253949_at // 258984_at // 250502_at // 246554_at // 262307_at // 264402_at // 257654_at // 264465_at // 250351_at // 246733_at // 254076_at // 265077_at // 256905_at // 252670_at // 263433_at // 264255_at // 255364_s_at // 253987_at // 264150_at // 248759_at // 260312_at // 250899_at // 256663_at // 253650_at // 250934_at // 249483_at // 247771_at // 256983_at // 262098_…	0.39597592918803	1.94606142600386e-05
GO:0031090	cellular_component	organelle membrane	3	111	938	22765	1597	253712_at // 266012_s_at // 265230_s_at // 261612_at // 263510_s_at // 257339_s_at // 257337_at // 244901_at // 266039_s_at // 263509_s_at // 253776_at // 244943_at // 257338_s_at // 254563_at // 265228_s_at // 246944_at // 261839_at // 244950_at // 266842_at // 262354_at // 266014_s_at // 244921_s_at // 255681_at // 267483_at // 244922_s_at // 261835_at // 251227_at // 246427_at // 260252_at // …	0.754352995330058	1.72871185543206e-05
GO:0005215	molecular_function	transporter activity	1	118	1161	22765	1597	251130_at // 266012_s_at // 265230_s_at // 263510_s_at // 251078_at // 257339_s_at // 244901_at // 257323_at // 261485_at // 263509_s_at // 253776_at // 260462_at // 265228_s_at // 246944_at // 247851_at // 244950_at // 250928_at // 262354_at // 267483_at // 264338_at // 250896_at // 251227_at // 249327_at // 254034_at // 246427_at // 263904_at // 257137_at // 258054_at // 262263_at // 256305_at …	0.534872033991604	0.00678246083126946
GO:0051179	biological_process	localization	1	177	1960	22765	1597	251130_at // 253949_at // 251975_at // 266012_s_at // 265230_s_at // 263510_s_at // 251078_at // 257339_s_at // 257337_at // 244901_at // 250899_at // 257323_at // 261485_at // 253776_at // 264371_at // 247771_at // 257338_s_at // 260462_at // 265228_s_at // 250944_at // 247851_at // 244950_at // 250928_at // 262354_at // 261069_at // 267483_at // 264338_at // 251227_at // 249327_at // 265222_at …	0.364348852575756	0.0402471945099847
GO:0051234	biological_process	establishment of localization	2	170	1907	22765	1597	251130_at // 253949_at // 251975_at // 266012_s_at // 265230_s_at // 263510_s_at // 251078_at // 257339_s_at // 257337_at // 244901_at // 250899_at // 257323_at // 261485_at // 253776_at // 264371_at // 247771_at // 257338_s_at // 260462_at // 265228_s_at // 250944_at // 247851_at // 244950_at // 250928_at // 262354_at // 261069_at // 267483_at // 264338_at // 251227_at // 249327_at // 265222_at …	0.345683049320274	0.080354788684002
GO:0044765	biological_process	single-organism transport	4	140	1373	22765	1597	251130_at // 253949_at // 266012_s_at // 265230_s_at // 263510_s_at // 251078_at // 257339_s_at // 244901_at // 257323_at // 261485_at // 253776_at // 264371_at // 247771_at // 260462_at // 265228_s_at // 250944_at // 250928_at // 262354_at // 267483_at // 264338_at // 251227_at // 249327_at // 254034_at // 246427_at // 260252_at // 254820_s_at // 257137_at // 258054_at // 262263_at // 259592_at …	0.539548348293195	0.00127873653021597
GO:0071705	biological_process	nitrogen compound transport	4	32	209	22765	1597	251130_at // 263510_s_at // 253776_at // 247771_at // 267483_at // 249327_at // 246427_at // 258054_at // 257789_at // 257313_at // 251916_at // 259680_at // 256022_at // 246259_at // 244919_at // 251722_at // 247284_at // 254723_at // 263867_at // 247447_at // 267092_at // 244912_at // 259839_at // 261937_at // 261322_at // 261143_at // 260410_at // 245296_at // 258332_at // 245740_at // 252377_…	1.12602210941445	0.00630689743766991
GO:0051704	biological_process	multi-organism process	1	79	775	22765	1597	251130_at // 258984_at // 250502_at // 263433_at // 259540_at // 260312_at // 250928_at // 264460_at // 264382_at // 252927_at // 250424_at // 255732_at // 258369_at // 245117_at // 257313_at // 256125_at // 250102_at // 246956_at // 266590_at // 266119_at // 245456_at // 263865_at // 259009_at // 256022_at // 266302_at // 250278_at // 252066_at // 265478_at // 262797_at // 250994_at // 248332_at…	0.539109489510832	0.0726278990221362
GO:0022892	molecular_function	substrate-specific transporter activity	2	86	830	22765	1597	251130_at // 266012_s_at // 265230_s_at // 251078_at // 257339_s_at // 244901_at // 257323_at // 261485_at // 263509_s_at // 260462_at // 265228_s_at // 246944_at // 244950_at // 262354_at // 267483_at // 264338_at // 250896_at // 249327_at // 257137_at // 258054_at // 262263_at // 259081_at // 257789_at // 264204_at // 264900_at // 245117_at // 257313_at // 249322_at // 255380_at // 247902_at //…	0.56267846996314	0.0318365514397668
GO:0001071	molecular_function	nucleic acid binding transcription factor activity	1	141	1464	22765	1597	251166_at // 255651_at // 254674_at // 259540_at // 264726_at // 256331_at // 247768_at // 261663_at // 261610_at // 262098_at // 256430_at // 264460_at // 266131_at // 265359_at // 245861_at // 246214_at // 261192_at // 252081_at // 260027_at // 255742_at // 264006_at // 246981_at // 262284_at // 251890_at // 261395_at // 263739_at // 266331_at // 259165_at // 261564_at // 260540_at // 250103_at…	0.45723275561008	0.0137004371828399
GO:0003700	molecular_function	sequence-specific DNA binding transcription factor activity	2	141	1464	22765	1597	251166_at // 255651_at // 254674_at // 259540_at // 264726_at // 256331_at // 247768_at // 261663_at // 261610_at // 262098_at // 256430_at // 264460_at // 266131_at // 265359_at // 245861_at // 246214_at // 261192_at // 252081_at // 260027_at // 255742_at // 264006_at // 246981_at // 262284_at // 251890_at // 261395_at // 263739_at // 266331_at // 259165_at // 261564_at // 260540_at // 250103_at…	0.45723275561008	0.0137004371828399
GO:0050789	biological_process	regulation of biological process	2	252	2829	22765	1597	251166_at // 249233_at // 251163_at // 264255_at // 255364_s_at // 264150_at // 254674_at // 258678_at // 264726_at // 260312_at // 253650_at // 255412_at // 261167_at // 262098_at // 256516_at // 250928_at // 256430_at // 246990_at // 264460_at // 257974_at // 261069_at // 267483_at // 265359_at // 261498_at // 248908_at // 257297_at // 248833_at // 246214_at // 248045_at // 267605_at // 261919_…	0.344584703598993	0.00647134775211528
GO:0050794	biological_process	regulation of cellular process	3	223	2473	22765	1597	251166_at // 249233_at // 251163_at // 264255_at // 255364_s_at // 264150_at // 254674_at // 264726_at // 260312_at // 255412_at // 261167_at // 262098_at // 256516_at // 250928_at // 256430_at // 264460_at // 257974_at // 261069_at // 267483_at // 265359_at // 261498_at // 248908_at // 257297_at // 248833_at // 246214_at // 267605_at // 261919_at // 256237_at // 259848_at // 252081_at // 249393_…	0.362234617025695	0.00881084425781865
GO:0065007	biological_process	biological regulation	1	268	3047	22765	1597	251166_at // 249233_at // 251163_at // 264255_at // 251078_at // 255364_s_at // 264150_at // 254674_at // 258678_at // 264726_at // 260312_at // 253650_at // 255412_at // 261167_at // 262098_at // 256516_at // 250928_at // 256430_at // 246990_at // 264460_at // 257974_at // 261069_at // 267483_at // 265359_at // 261498_at // 248908_at // 257297_at // 248833_at // 246214_at // 248045_at // 267605_…	0.326296647266616	0.00806801447122792
GO:0060590	molecular_function	ATPase regulator activity	3	4	7	22765	1597	253949_at // 256663_at // 247847_at // 250863_at	3.02602631943772	0.0945608252072507
GO:0044429	cellular_component	mitochondrial part	8	40	336	22765	1597	253949_at // 250502_at // 266012_s_at // 265230_s_at // 256905_at // 263510_s_at // 257339_s_at // 257337_at // 244901_at // 266039_s_at // 263509_s_at // 253776_at // 244943_at // 257338_s_at // 265228_s_at // 246944_at // 244950_at // 266842_at // 262354_at // 266014_s_at // 244921_s_at // 244922_s_at // 246427_at // 260252_at // 255011_at // AFFX-Athal-GAPDH_5_s_at // 265235_s_at // 249322_at …	0.762991913603931	0.0967500030199371
GO:0055085	biological_process	transmembrane transport	5	73	642	22765	1597	253949_at // 266012_s_at // 265230_s_at // 251078_at // 257339_s_at // 244901_at // 257323_at // 261485_at // 253776_at // 247771_at // 260462_at // 265228_s_at // 262354_at // 267483_at // 251227_at // 249327_at // 254034_at // 246427_at // 260252_at // 257137_at // 258054_at // 262263_at // 256305_at // 259081_at // 257789_at // 264204_at // 264900_at // 257313_at // 249322_at // 255380_at // 2…	0.696776313253043	0.00740440362440273
GO:0031072	molecular_function	heat shock protein binding	3	18	109	22765	1597	258984_at // 262307_at // 257654_at // 252670_at // 250934_at // 250930_at // 263732_at // 253778_at // 245686_at // 267462_at // 259284_at // 263374_at // 251182_at // 248739_at // 263101_s_at // 260251_at // 264788_at // 256999_at	1.23512191816071	0.0769912373926919
GO:0051082	molecular_function	unfolded protein binding	3	24	113	22765	1597	258984_at // 250502_at // 257654_at // 250351_at // 252670_at // 256983_at // 248043_s_at // 259248_at // 263732_at // 248045_at // 253778_at // 254148_at // 248021_at // 248582_at // 247494_at // 245686_at // 267462_at // 263483_at // 263374_at // 251182_at // 248332_at // 248739_at // 264069_at // 263365_at	1.5981647798013	0.000349169092875262
GO:0009607	biological_process	response to biotic stimulus	2	72	626	22765	1597	250502_at // 263433_at // 260312_at // 256880_at // 250928_at // 264460_at // 264382_at // 252927_at // 248833_at // 258369_at // 245117_at // 257313_at // 256125_at // 250102_at // 246956_at // 266590_at // 266119_at // 254234_at // 245456_at // 263865_at // 259009_at // 256022_at // 266302_at // 250278_at // 265478_at // 262797_at // 250994_at // 248332_at // 267624_at // 255378_at // 256245_at…	0.713287396005023	0.00608770283320554
GO:0051707	biological_process	response to other organism	3	66	581	22765	1597	250502_at // 263433_at // 260312_at // 250928_at // 264460_at // 264382_at // 252927_at // 258369_at // 245117_at // 257313_at // 256125_at // 250102_at // 246956_at // 266590_at // 266119_at // 245456_at // 263865_at // 259009_at // 256022_at // 266302_at // 250278_at // 265478_at // 262797_at // 250994_at // 248332_at // 267624_at // 255378_at // 256245_at // 247600_at // 266223_at // 267376_at…	0.695381007449253	0.0147400067052781
GO:0009651	biological_process	response to salt stress	4	51	382	22765	1597	250502_at // 252670_at // 263921_at // 261663_at // 250928_at // 264460_at // 265359_at // 247552_at // 252927_at // 248045_at // 263241_at // 264365_s_at // 249344_at // AFFX-Athal-GAPDH_5_s_at // 266331_at // 245117_at // 259165_at // 250074_at // 259009_at // 250912_at // 263483_at // 249139_at // 257798_at // 246763_at // 258589_at // 262911_s_at // 259504_at // 247043_at // 264344_at // 2535…	0.928377755431076	0.00213087575721413
GO:0006970	biological_process	response to osmotic stress	3	55	408	22765	1597	250502_at // 250351_at // 252670_at // 263921_at // 261663_at // 250928_at // 264460_at // 265359_at // 247552_at // 252927_at // 248045_at // 263241_at // 264790_at // 264365_s_at // 249344_at // AFFX-Athal-GAPDH_5_s_at // 266331_at // 245117_at // 259165_at // 250074_at // 265444_s_at // 259009_at // 250912_at // 263483_at // 249139_at // 257798_at // 246763_at // 258589_at // 262911_s_at // 25…	0.942315613048493	0.000827539663962464
GO:0005740	cellular_component	mitochondrial envelope	9	36	266	22765	1597	266012_s_at // 265230_s_at // 263510_s_at // 257339_s_at // 257337_at // 244901_at // 266039_s_at // 263509_s_at // 253776_at // 244943_at // 257338_s_at // 265228_s_at // 246944_at // 244950_at // 266842_at // 262354_at // 266014_s_at // 244921_s_at // 244922_s_at // 246427_at // 260252_at // AFFX-Athal-GAPDH_5_s_at // 265235_s_at // 249322_at // 244923_s_at // 245206_at // 265037_at // 266045_s…	0.948023807436451	0.0218629396737348
GO:0031966	cellular_component	mitochondrial membrane	10	35	248	22765	1597	266012_s_at // 265230_s_at // 263510_s_at // 257339_s_at // 257337_at // 244901_at // 266039_s_at // 263509_s_at // 253776_at // 244943_at // 257338_s_at // 265228_s_at // 246944_at // 244950_at // 266842_at // 262354_at // 266014_s_at // 244921_s_at // 244922_s_at // 246427_at // 260252_at // 265235_s_at // 249322_at // 244923_s_at // 245206_at // 265037_at // 266045_s_at // 265227_s_at // 25559…	1.00846794805342	0.0131536908814008
GO:0006793	biological_process	phosphorus metabolic process	3	148	1547	22765	1597	266012_s_at // 265230_s_at // 263433_at // 263921_at // 257339_s_at // 257337_at // 244901_at // 244902_at // 257323_at // 263509_s_at // 244920_s_at // 257338_s_at // 265228_s_at // 246944_at // 261839_at // 256168_at // 256516_at // 248568_at // 263590_at // 262354_at // 244921_s_at // 259169_at // 261498_at // 261835_at // 248908_at // 257297_at // 259080_at // 259848_at // 264790_at // 262728…	0.447577125675243	0.0129439126944966
GO:0006796	biological_process	phosphate-containing compound metabolic process	4	148	1533	22765	1597	266012_s_at // 265230_s_at // 263433_at // 263921_at // 257339_s_at // 257337_at // 244901_at // 244902_at // 257323_at // 263509_s_at // 244920_s_at // 257338_s_at // 265228_s_at // 246944_at // 261839_at // 256168_at // 256516_at // 248568_at // 263590_at // 262354_at // 244921_s_at // 259169_at // 261498_at // 261835_at // 248908_at // 257297_at // 259080_at // 259848_at // 264790_at // 262728…	0.460692625465501	0.00881084425781865
GO:0008324	molecular_function	cation transmembrane transporter activity	5	50	416	22765	1597	266012_s_at // 265230_s_at // 251078_at // 257339_s_at // 244901_at // 257323_at // 263509_s_at // 260462_at // 265228_s_at // 246944_at // 244950_at // 262354_at // 264338_at // 250896_at // 262263_at // 259081_at // 264204_at // 264900_at // 245117_at // 255380_at // 247902_at // 262935_at // 266300_at // 246510_at // 254214_at // 265227_s_at // 249027_at // 264247_at // 246259_at // 246763_at …	0.776797713128961	0.0254119803876407
GO:0015075	molecular_function	ion transmembrane transporter activity	4	68	595	22765	1597	266012_s_at // 265230_s_at // 251078_at // 257339_s_at // 244901_at // 257323_at // 263509_s_at // 260462_at // 265228_s_at // 246944_at // 244950_at // 262354_at // 267483_at // 264338_at // 250896_at // 249327_at // 262263_at // 259081_at // 264204_at // 264900_at // 245117_at // 255380_at // 247902_at // 262935_at // 259680_at // 266300_at // 260496_at // 256022_at // 265617_at // 246510_at //…	0.704098224550362	0.0110868123027106
GO:0022857	molecular_function	transmembrane transporter activity	2	98	897	22765	1597	266012_s_at // 265230_s_at // 251078_at // 257339_s_at // 244901_at // 257323_at // 261485_at // 263509_s_at // 253776_at // 260462_at // 265228_s_at // 246944_at // 244950_at // 262354_at // 267483_at // 264338_at // 250896_at // 251227_at // 249327_at // 254034_at // 246427_at // 263904_at // 257137_at // 258054_at // 262263_at // 256305_at // 259081_at // 264204_at // 264900_at // 245117_at //…	0.639126910691276	0.00225459893462028
GO:0022890	molecular_function	inorganic cation transmembrane transporter activity	6	34	261	22765	1597	266012_s_at // 265230_s_at // 257339_s_at // 244901_at // 257323_at // 263509_s_at // 260462_at // 265228_s_at // 246944_at // 244950_at // 262354_at // 264338_at // 259081_at // 245117_at // 255380_at // 247902_at // 246510_at // 254214_at // 265227_s_at // 249027_at // 264247_at // 246763_at // 245999_at // 254520_at // 266963_at // 254723_at // 255829_at // 262899_at // 258860_at // 267093_at …	0.892938086175784	0.0527346102318026
GO:0022891	molecular_function	substrate-specific transmembrane transporter activity	3	80	719	22765	1597	266012_s_at // 265230_s_at // 251078_at // 257339_s_at // 244901_at // 257323_at // 261485_at // 263509_s_at // 260462_at // 265228_s_at // 246944_at // 244950_at // 262354_at // 267483_at // 264338_at // 250896_at // 249327_at // 257137_at // 258054_at // 262263_at // 259081_at // 264204_at // 264900_at // 245117_at // 257313_at // 249322_at // 255380_at // 247902_at // 262935_at // 259680_at //…	0.665461375943393	0.00684670581215236
GO:0015399	molecular_function	primary active transmembrane transporter activity	4	31	226	22765	1597	266012_s_at // 257339_s_at // 244901_at // 257323_at // 265228_s_at // 262354_at // 251227_at // 254034_at // 263904_at // 257137_at // 256305_at // 245117_at // 249322_at // 247902_at // 252379_at // 263865_at // 260496_at // 266856_at // 249027_at // 260614_at // 263726_at // 259504_at // 264330_at // 249487_at // 262899_at // 259910_at // 258033_at // 251942_at // 251248_at // 253063_at // 251…	0.967398589467017	0.0424831370048627
GO:0015405	molecular_function	P-P-bond-hydrolysis-driven transmembrane transporter activity	5	31	225	22765	1597	266012_s_at // 257339_s_at // 244901_at // 257323_at // 265228_s_at // 262354_at // 251227_at // 254034_at // 263904_at // 257137_at // 256305_at // 245117_at // 249322_at // 247902_at // 252379_at // 263865_at // 260496_at // 266856_at // 249027_at // 260614_at // 263726_at // 259504_at // 264330_at // 249487_at // 262899_at // 259910_at // 258033_at // 251942_at // 251248_at // 253063_at // 251…	0.973796360665167	0.0402471945099847
GO:0016820	molecular_function	hydrolase activity, acting on acid anhydrides, catalyzing transmembrane movement of substances	4	30	176	22765	1597	266012_s_at // 265230_s_at // 257339_s_at // 244901_at // 257323_at // 265228_s_at // 262354_at // 251227_at // 254034_at // 263904_at // 257137_at // 256305_at // 245117_at // 247902_at // 252379_at // 263865_at // 260496_at // 266856_at // 249027_at // 260614_at // 263726_at // 264330_at // 249487_at // 262899_at // 259910_at // 258033_at // 251942_at // 251248_at // 253063_at // 251649_at	1.28084021846655	0.00156669340787313
GO:0022804	molecular_function	active transmembrane transporter activity	3	61	521	22765	1597	266012_s_at // 251078_at // 257339_s_at // 244901_at // 257323_at // 253776_at // 265228_s_at // 262354_at // 250896_at // 251227_at // 254034_at // 246427_at // 263904_at // 257137_at // 258054_at // 262263_at // 256305_at // 259081_at // 264204_at // 264900_at // 245117_at // 249322_at // 247902_at // 262935_at // 259680_at // 266300_at // 252379_at // 263865_at // 260496_at // 266856_at // 256…	0.738979016779707	0.0129439126944966
GO:0042626	molecular_function	ATPase activity, coupled to transmembrane movement of substances	10	29	172	22765	1597	266012_s_at // 257339_s_at // 244901_at // 257323_at // 265228_s_at // 262354_at // 251227_at // 254034_at // 263904_at // 257137_at // 256305_at // 245117_at // 247902_at // 252379_at // 263865_at // 260496_at // 266856_at // 249027_at // 260614_at // 263726_at // 264330_at // 249487_at // 262899_at // 259910_at // 258033_at // 251942_at // 251248_at // 253063_at // 251649_at	1.2650974819208	0.0024884752763015
GO:0043492	molecular_function	ATPase activity, coupled to movement of substances	9	29	172	22765	1597	266012_s_at // 257339_s_at // 244901_at // 257323_at // 265228_s_at // 262354_at // 251227_at // 254034_at // 263904_at // 257137_at // 256305_at // 245117_at // 247902_at // 252379_at // 263865_at // 260496_at // 266856_at // 249027_at // 260614_at // 263726_at // 264330_at // 249487_at // 262899_at // 259910_at // 258033_at // 251942_at // 251248_at // 253063_at // 251649_at	1.2650974819208	0.0024884752763015
GO:0005773	cellular_component	vacuole	7	89	619	22765	1597	265230_s_at // 257323_at // 265228_s_at // 258979_at // 248568_at // 247851_at // 262354_at // 245956_s_at // 259169_at // 252927_at // 251227_at // 265795_at // 250203_at // 267605_at // 251924_at // 264968_at // 250377_at // 258054_at // 249344_at // 256305_at // 259081_at // 245117_at // 257313_at // 255459_at // 255380_at // 263153_s_at // 247494_at // 248115_at // 267262_at // 258970_at // 2…	1.03531907324746	5.49318364549492e-08
GO:0006952	biological_process	defense response	3	78	758	22765	1597	246395_at // 263433_at // 260312_at // 256880_at // 249235_at // 250928_at // 264460_at // 257974_at // 264382_at // 252927_at // 248045_at // 249393_at // 257313_at // 248945_at // 266590_at // 266119_at // 254234_at // 245456_at // 246510_at // 266302_at // 250670_at // 265478_at // 254585_at // 248332_at // 267624_at // 256962_at // 245768_at // 259312_at // 255378_at // 247600_at // 264397_at…	0.552729422186486	0.0609606775528832
GO:0016301	molecular_function	kinase activity	4	130	1335	22765	1597	260244_at // 253987_at // 264150_at // 263897_at // 256168_at // 256516_at // 248568_at // 263590_at // 262944_at // 261498_at // 248908_at // 257297_at // 259080_at // 256237_at // 259848_at // 249393_at // 264790_at // 262728_at // 249184_at // 267165_at // 259437_at // 255852_at // 248853_at // 247983_at // 258357_at // 263989_at // 261434_at // 252890_at // 250820_at // 250102_at // 248953_at…	0.473125027948867	0.0150800495011357
GO:0016773	molecular_function	phosphotransferase activity, alcohol group as acceptor	4	122	1214	22765	1597	260244_at // 253987_at // 264150_at // 263897_at // 256168_at // 256516_at // 248568_at // 263590_at // 261498_at // 248908_at // 257297_at // 259080_at // 259848_at // 264790_at // 262728_at // 249184_at // 267165_at // 259437_at // 248853_at // 247983_at // 258357_at // 263989_at // 256071_at // 261434_at // 252890_at // 250820_at // 250102_at // 248953_at // 259958_at // 267619_at // 256547_at…	0.518565872802533	0.0079608598959603
GO:0009505	cellular_component	plant-type cell wall	6	77	258	22765	1597	251395_at // 246004_at // 264672_at // 261167_at // 262230_at // 249235_at // 263590_at // 251899_at // 256772_at // 246990_at // 258151_at // 262503_at // 247552_at // 250203_at // 265222_at // 253437_at // 246919_at // 254363_at // 266790_at // 258054_at // 247348_at // 264365_s_at // 250490_at // 259014_at // 245215_at // 263153_s_at // 250102_at // 247494_at // 247069_at // 254815_at // 25178…	2.08894052676698	2.60174663777282e-25
GO:0031225	cellular_component	anchored to membrane	4	47	228	22765	1597	251395_at // 254785_at // 249235_at // 247552_at // 263628_at // 253480_at // 259592_at // 266956_at // 259268_at // 255852_at // 266588_at // 248085_at // 259763_at // 259660_at // 258535_at // 266552_at // 250437_at // 254815_at // 261975_at // 252711_at // 253875_at // 249919_at // 256964_at // 260028_at // 260857_at // 262215_at // 259018_at // 256962_at // 247444_at // 247036_at // 250110_at…	1.55508007900822	1.47501569882613e-08
GO:0031226	cellular_component	intrinsic to plasma membrane	6	30	99	22765	1597	251395_at // 254785_at // 249235_at // 247552_at // 263628_at // 259592_at // 255852_at // 264204_at // 248085_at // 259763_at // 254815_at // 252139_at // 253875_at // 249919_at // 260857_at // 262215_at // 259018_at // 256962_at // 247444_at // 247036_at // 250110_at // 251879_at // 265066_at // 246920_at // 257939_at // 263582_at // 245228_at // 266884_at // 265648_at // 258616_at	2.11091521702424	2.8769562230741e-09
GO:0044459	cellular_component	plasma membrane part	5	37	203	22765	1597	251395_at // 254785_at // 249235_at // 247552_at // 263628_at // 262263_at // 259592_at // 255852_at // 264204_at // 248085_at // 259763_at // 254815_at // 252139_at // 253875_at // 263891_at // 249919_at // 251049_at // 260857_at // 262215_at // 259018_at // 256962_at // 255378_at // 247444_at // 247036_at // 250272_at // 250110_at // 251879_at // 265066_at // 246920_at // 257939_at // 258826_at…	1.3774986899391	3.48339529333569e-05
GO:0046658	cellular_component	anchored to plasma membrane	7	27	63	22765	1597	251395_at // 254785_at // 249235_at // 247552_at // 263628_at // 259592_at // 255852_at // 248085_at // 259763_at // 254815_at // 253875_at // 249919_at // 260857_at // 262215_at // 259018_at // 256962_at // 247444_at // 247036_at // 250110_at // 251879_at // 265066_at // 246920_at // 263582_at // 245228_at // 266884_at // 265648_at // 258616_at	2.61098882015888	2.3116638498656e-12
GO:0005576	cellular_component	extracellular region	1	108	860	22765	1597	251395_at // 259892_at // 246004_at // 264672_at // 262230_at // 248043_s_at // 258979_at // 258679_at // 256516_at // 249235_at // 251899_at // 256772_at // 246990_at // 257974_at // 258151_at // 264382_at // 259375_at // 262944_at // 265795_at // 264315_at // 255607_at // 250203_at // 266790_at // 248912_at // 247348_at // 255852_at // 250490_at // AFFX-Athal-GAPDH_5_s_at // 259788_at // 258369…	0.840075894069337	1.40220766217356e-06
GO:0048046	cellular_component	apoplast	2	53	335	22765	1597	251395_at // 259892_at // 246004_at // 264672_at // 262230_at // 248043_s_at // 258979_at // 258679_at // 251899_at // 256772_at // 246990_at // 257974_at // 259375_at // 262944_at // 264315_at // 250203_at // 247348_at // 255852_at // AFFX-Athal-GAPDH_5_s_at // 259788_at // 258369_at // 245215_at // 248582_at // 264078_at // 251381_at // 254815_at // 253875_at // 248427_at // 250336_at // 262842…	1.17328441071339	1.07605168886979e-05
GO:0006464	biological_process	cellular protein modification process	6	140	1534	22765	1597	261612_at // 264150_at // 258678_at // 249837_at // 250036_at // 261839_at // 256168_at // 256516_at // 248568_at // 263590_at // 261498_at // 261835_at // 248908_at // 257297_at // 254099_at // 259080_at // 261720_at // 259848_at // 264790_at // 262728_at // 249184_at // 249240_at // 267165_at // 259437_at // 248853_at // 258357_at // 263989_at // 255459_at // 261434_at // 252890_at // 264583_at…	0.379581490937362	0.0945608252072507
GO:0036211	biological_process	protein modification process	5	140	1534	22765	1597	261612_at // 264150_at // 258678_at // 249837_at // 250036_at // 261839_at // 256168_at // 256516_at // 248568_at // 263590_at // 261498_at // 261835_at // 248908_at // 257297_at // 254099_at // 259080_at // 261720_at // 259848_at // 264790_at // 262728_at // 249184_at // 249240_at // 267165_at // 259437_at // 248853_at // 258357_at // 263989_at // 255459_at // 261434_at // 252890_at // 264583_at…	0.379581490937362	0.0945608252072507
GO:0000139	cellular_component	Golgi membrane	9	28	200	22765	1597	261612_at // 256865_at // 251225_at // 264583_at // 260800_at // 245274_at // 246288_at // 248056_at // 263692_at // 262109_at // 259771_at // 246763_at // 254701_at // 255637_at // 248121_at // 258298_at // 263662_at // 247316_at // 265175_at // 255638_at // 256327_at // 266422_at // 253533_at // 258850_at // 251192_at // 257071_at // 252231_at // 246460_at	0.996879973778208	0.0527346102318026
GO:0007154	biological_process	cell communication	3	156	1393	22765	1597	251163_at // 263433_at // 264150_at // 254674_at // 264726_at // 260312_at // 255412_at // 256516_at // 249235_at // 250928_at // 255681_at // 259169_at // 257974_at // 261069_at // 267483_at // 261498_at // 248908_at // 257297_at // 248833_at // 256237_at // 259848_at // 249393_at // 255742_at // 264006_at // 264790_at // 257137_at // 262728_at // 249184_at // 262263_at // 248853_at // 261395_at…	0.674803917756325	1.63863714110301e-06
GO:0007165	biological_process	signal transduction	4	140	1236	22765	1597	251163_at // 264150_at // 254674_at // 264726_at // 260312_at // 255412_at // 256516_at // 250928_at // 257974_at // 261069_at // 267483_at // 261498_at // 248908_at // 257297_at // 248833_at // 256237_at // 259848_at // 249393_at // 255742_at // 264006_at // 264790_at // 257137_at // 262728_at // 249184_at // 262263_at // 248853_at // 261395_at // 258357_at // 266720_s_at // 264900_at // 266331_…	0.691201230535921	5.02782088056152e-06
GO:0009719	biological_process	response to endogenous stimulus	2	128	1025	22765	1597	251163_at // 263433_at // 255364_s_at // 254674_at // 264726_at // 254809_at // 261663_at // 255412_at // 249483_at // 250928_at // 255742_at // 264006_at // 257137_at // 262263_at // 249344_at // 248853_at // 261395_at // 264900_at // 266331_at // 248557_at // 260327_at // 252890_at // 260800_at // 261768_at // 250103_at // 247191_at // 262551_at // 259680_at // 266300_at // 263865_at // 254878_…	0.831973047102521	7.17740248791544e-08
GO:0009725	biological_process	response to hormone stimulus	4	110	944	22765	1597	251163_at // 263433_at // 255364_s_at // 254674_at // 264726_at // 254809_at // 261663_at // 255412_at // 250928_at // 255742_at // 264006_at // 257137_at // 262263_at // 249344_at // 248853_at // 261395_at // 264900_at // 266331_at // 248557_at // 260327_at // 252890_at // 260800_at // 261768_at // 250103_at // 247191_at // 262551_at // 259680_at // 266300_at // 263865_at // 250912_at // 252374_…	0.732097905658147	4.01094821299108e-05
GO:0009755	biological_process	hormone-mediated signaling pathway	7	60	458	22765	1597	251163_at // 254674_at // 264726_at // 255412_at // 250928_at // 255742_at // 264006_at // 257137_at // 262263_at // 248853_at // 261395_at // 264900_at // 266331_at // 248557_at // 252890_at // 261768_at // 247191_at // 259680_at // 266300_at // 263865_at // 252374_at // 266302_at // 249027_at // 250420_at // 246932_at // 247043_at // 259018_at // 250099_at // 254616_at // 258133_at // 260037_at…	0.901068049006904	0.00079060798905573
GO:0010033	biological_process	response to organic substance	3	142	1167	22765	1597	251163_at // 263433_at // 255364_s_at // 254674_at // 264726_at // 254809_at // 261663_at // 255412_at // 249483_at // 250928_at // 267483_at // 265359_at // 255742_at // 264006_at // 257137_at // 262263_at // 267165_at // 249344_at // AFFX-Athal-GAPDH_5_s_at // 248853_at // 261395_at // 264900_at // 266331_at // 255459_at // 248557_at // 260327_at // 252890_at // 260800_at // 261768_at // 250103…	0.794539515292663	4.39397637165587e-08
GO:0014070	biological_process	response to organic cyclic compound	4	33	230	22765	1597	251163_at // 265359_at // 267165_at // 248853_at // 255459_at // 252890_at // 262551_at // 258589_at // 252504_at // 254616_at // 255378_at // 259364_at // 252958_at // 248795_at // 262947_at // 265250_at // 247549_at // 267157_at // 248179_at // 262850_at // 253338_at // 246253_at // 254248_at // 259764_at // 258742_at // 251321_at // 266719_at // 259751_at // 245451_at // 260769_at // 251336_at…	1.03228530990941	0.0142295395012357
GO:0023052	biological_process	signaling	1	143	1263	22765	1597	251163_at // 264150_at // 254674_at // 264726_at // 260312_at // 255412_at // 256516_at // 250928_at // 257974_at // 261069_at // 267483_at // 261498_at // 248908_at // 257297_at // 248833_at // 256237_at // 259848_at // 249393_at // 255742_at // 264006_at // 264790_at // 257137_at // 262728_at // 249184_at // 262263_at // 248853_at // 261395_at // 258357_at // 266720_s_at // 264900_at // 266331_…	0.690613654486166	3.62908497785552e-06
GO:0032870	biological_process	cellular response to hormone stimulus	6	60	459	22765	1597	251163_at // 254674_at // 264726_at // 255412_at // 250928_at // 255742_at // 264006_at // 257137_at // 262263_at // 248853_at // 261395_at // 264900_at // 266331_at // 248557_at // 252890_at // 261768_at // 247191_at // 259680_at // 266300_at // 263865_at // 252374_at // 266302_at // 249027_at // 250420_at // 246932_at // 247043_at // 259018_at // 250099_at // 254616_at // 258133_at // 260037_at…	0.897921493690039	0.000821363119869541
GO:0033993	biological_process	response to lipid	4	48	413	22765	1597	251163_at // 255364_s_at // 264006_at // 248853_at // 266331_at // 260327_at // 252890_at // 261768_at // 250103_at // 247191_at // 250912_at // 256576_at // 250420_at // 258666_at // 256299_at // 247043_at // 252504_at // 254616_at // 258133_at // 252425_at // 246550_at // 263867_at // 260645_at // 259364_at // 248795_at // 262947_at // 263467_at // 265250_at // 247549_at // 254410_at // 267157_…	0.72834577079704	0.0581994581690259
GO:0044700	biological_process	single organism signaling	2	143	1262	22765	1597	251163_at // 264150_at // 254674_at // 264726_at // 260312_at // 255412_at // 256516_at // 250928_at // 257974_at // 261069_at // 267483_at // 261498_at // 248908_at // 257297_at // 248833_at // 256237_at // 259848_at // 249393_at // 255742_at // 264006_at // 264790_at // 257137_at // 262728_at // 249184_at // 262263_at // 248853_at // 261395_at // 258357_at // 266720_s_at // 264900_at // 266331_…	0.691756383291169	3.54073875774355e-06
GO:0071310	biological_process	cellular response to organic substance	5	67	526	22765	1597	251163_at // 254674_at // 264726_at // 255412_at // 250928_at // 267483_at // 255742_at // 264006_at // 257137_at // 262263_at // 248853_at // 261395_at // 264900_at // 266331_at // 248557_at // 252890_at // 261768_at // 247191_at // 259680_at // 266300_at // 263865_at // 252374_at // 266302_at // 249027_at // 250420_at // 246932_at // 266841_at // 247043_at // 259018_at // 250099_at // 254616_at…	0.8605514426608	0.000579941191510065
GO:0071495	biological_process	cellular response to endogenous stimulus	3	60	459	22765	1597	251163_at // 254674_at // 264726_at // 255412_at // 250928_at // 255742_at // 264006_at // 257137_at // 262263_at // 248853_at // 261395_at // 264900_at // 266331_at // 248557_at // 252890_at // 261768_at // 247191_at // 259680_at // 266300_at // 263865_at // 252374_at // 266302_at // 249027_at // 250420_at // 246932_at // 247043_at // 259018_at // 250099_at // 254616_at // 258133_at // 260037_at…	0.897921493690039	0.000821363119869541
GO:0097305	biological_process	response to alcohol	4	40	333	22765	1597	251163_at // 255364_s_at // 264006_at // 248853_at // 266331_at // 260327_at // 252890_at // 250103_at // 247191_at // 250912_at // 256576_at // 250420_at // 258666_at // 247043_at // 252504_at // 254616_at // 258133_at // 252425_at // 260645_at // 259364_at // 248795_at // 262947_at // 265250_at // 254410_at // 248179_at // 247368_at // 254232_at // 262850_at // 251169_at // 253338_at // 257675_…	0.775930969311429	0.0843481400353483
GO:0009620	biological_process	response to fungus	4	28	198	22765	1597	263433_at // 260312_at // 250928_at // 264382_at // 250102_at // 266590_at // 266119_at // 245456_at // 259009_at // 265478_at // 267624_at // 255378_at // 267376_at // 262899_at // 261979_at // 247543_at // 267157_at // 253338_at // 259570_at // 259764_at // 263777_at // 258132_at // 260744_at // 256766_at // 261892_at // 252053_at // 266834_s_at // 263379_at	1.01137954347332	0.0478193553004966
GO:0004190	molecular_function	aspartic-type endopeptidase activity	6	14	71	22765	1597	264672_at // 251899_at // 264365_s_at // 260271_at // 252048_at // 257657_at // 261055_at // 264344_at // 249923_at // 251287_at // 257722_at // 250661_at // 256525_at // 251507_at	1.49098904404825	0.0527346102318026
GO:0070001	molecular_function	aspartic-type peptidase activity	5	14	71	22765	1597	264672_at // 251899_at // 264365_s_at // 260271_at // 252048_at // 257657_at // 261055_at // 264344_at // 249923_at // 251287_at // 257722_at // 250661_at // 256525_at // 251507_at	1.49098904404825	0.0527346102318026
GO:0015980	biological_process	energy derivation by oxidation of organic compounds	4	17	94	22765	1597	258939_at // 257337_at // 244902_at // 263509_s_at // 244920_s_at // 244943_at // 257338_s_at // 246944_at // 244950_at // 244921_s_at // 249147_at // 260668_at // 266045_s_at // 265227_s_at // 262809_at // 265233_s_at // 264953_at	1.36625523106803	0.0424831370048627
GO:0045333	biological_process	cellular respiration	5	16	84	22765	1597	258939_at // 257337_at // 244902_at // 263509_s_at // 244920_s_at // 244943_at // 257338_s_at // 246944_at // 244950_at // 244921_s_at // 249147_at // 260668_at // 266045_s_at // 265227_s_at // 265233_s_at // 264953_at	1.44106381871657	0.0368164852925599
GO:0080161	molecular_function	auxin transmembrane transporter activity	4	8	16	22765	1597	251078_at // 257137_at // 262263_at // 264900_at // 259680_at // 266300_at // 263865_at // 267092_at	2.83338124149533	0.00137003346050745
GO:0009914	biological_process	hormone transport	5	11	47	22765	1597	251078_at // 250928_at // 257137_at // 262263_at // 264900_at // 259680_at // 266300_at // 263865_at // 259504_at // 253550_at // 267092_at	1.73822400845499	0.0497882294963862
GO:0009926	biological_process	auxin polar transport	7	11	44	22765	1597	251078_at // 250928_at // 257137_at // 262263_at // 264900_at // 259680_at // 266300_at // 263865_at // 259504_at // 253550_at // 267092_at	1.83338124149533	0.0315120565414223
GO:0060918	biological_process	auxin transport	6	11	46	22765	1597	251078_at // 250928_at // 257137_at // 262263_at // 264900_at // 259680_at // 266300_at // 263865_at // 259504_at // 253550_at // 267092_at	1.76925090407561	0.0424831370048627
GO:0004672	molecular_function	protein kinase activity	5	112	1063	22765	1597	264150_at // 256168_at // 256516_at // 248568_at // 263590_at // 261498_at // 248908_at // 257297_at // 259080_at // 259848_at // 264790_at // 262728_at // 249184_at // 267165_at // 259437_at // 248853_at // 258357_at // 263989_at // 261434_at // 252890_at // 250820_at // 250102_at // 248953_at // 259958_at // 267619_at // 256547_at // 249480_s_at // 255617_at // 247750_at // 248046_at // 267422_…	0.586810282021828	0.0024884752763015
GO:0000160	biological_process	phosphorelay signal transduction system	5	35	206	22765	1597	254674_at // 264726_at // 250928_at // 255742_at // 264790_at // 261395_at // 266720_s_at // 252374_at // 266302_at // 249027_at // 246932_at // 258133_at // 260037_at // 259364_at // 260209_at // 251282_at // 255639_at // 247525_at // 245098_at // 250582_at // 248448_at // 264057_at // 247543_at // 245250_at // 265633_at // 257675_at // 246935_at // 245731_at // 249741_at // 248794_at // 267477_…	1.27616373125708	0.000383741080576656
GO:0009723	biological_process	response to ethylene stimulus	5	38	235	22765	1597	254674_at // 264726_at // 261663_at // 250928_at // 255742_at // 261395_at // 266331_at // 266302_at // 249027_at // 246932_at // 252504_at // 258133_at // 260037_at // 259364_at // 260209_at // 251282_at // 245098_at // 250582_at // 248795_at // 267092_at // 263467_at // 248448_at // 264057_at // 247543_at // 245250_at // 265633_at // 262850_at // 257675_at // 246253_at // 246935_at // 245731_at…	1.20479180837391	0.000450685842211228
GO:0009873	biological_process	ethylene mediated signaling pathway	8	28	155	22765	1597	254674_at // 264726_at // 250928_at // 255742_at // 261395_at // 266302_at // 249027_at // 246932_at // 258133_at // 260037_at // 259364_at // 260209_at // 251282_at // 245098_at // 250582_at // 248448_at // 264057_at // 247543_at // 245250_at // 265633_at // 257675_at // 246935_at // 245731_at // 248794_at // 248799_at // 261470_at // 261315_at // 245252_at	1.36461175827869	0.00106972832401311
GO:0071369	biological_process	cellular response to ethylene stimulus	7	28	155	22765	1597	254674_at // 264726_at // 250928_at // 255742_at // 261395_at // 266302_at // 249027_at // 246932_at // 258133_at // 260037_at // 259364_at // 260209_at // 251282_at // 245098_at // 250582_at // 248448_at // 264057_at // 247543_at // 245250_at // 265633_at // 257675_at // 246935_at // 245731_at // 248794_at // 248799_at // 261470_at // 261315_at // 245252_at	1.36461175827869	0.00106972832401311
GO:0010200	biological_process	response to chitin	5	30	120	22765	1597	254674_at // 249483_at // 254878_at // 256576_at // 249139_at // 266841_at // 247509_at // 253061_at // 259312_at // 252474_at // 248448_at // 250910_at // 245250_at // 252009_at // 246253_at // 261713_at // 245051_at // 264014_at // 253140_at // 251321_at // 258436_at // 248794_at // 261892_at // 248799_at // 256185_at // 253414_at // 255568_at // 263379_at // 247708_at // 245252_at	1.83338124149533	4.51993910861573e-07
GO:0010243	biological_process	response to organic nitrogen	4	31	131	22765	1597	254674_at // 249483_at // 254878_at // 256576_at // 249139_at // 266841_at // 247509_at // 253061_at // 259312_at // 252474_at // 248448_at // 250910_at // 245250_at // 252009_at // 246253_at // 261713_at // 245051_at // 264014_at // 253140_at // 251321_at // 266719_at // 258436_at // 248794_at // 261892_at // 248799_at // 256185_at // 253414_at // 255568_at // 263379_at // 247708_at // 245252_at	1.75415455034475	9.52630366651742e-07
GO:1901698	biological_process	response to nitrogen compound	3	34	176	22765	1597	254674_at // 249483_at // 249327_at // 249344_at // 254878_at // 256576_at // 249139_at // 252367_at // 266841_at // 247509_at // 253061_at // 259312_at // 252474_at // 248448_at // 250910_at // 245250_at // 252009_at // 246253_at // 261713_at // 245051_at // 264014_at // 253140_at // 251321_at // 266719_at // 258436_at // 248794_at // 261892_at // 248799_at // 256185_at // 253414_at // 255568_at…	1.46141246410837	2.75469436659306e-05
GO:0016310	biological_process	phosphorylation	5	115	1068	22765	1597	257337_at // 244902_at // 263509_s_at // 244920_s_at // 257338_s_at // 246944_at // 256168_at // 256516_at // 248568_at // 263590_at // 244921_s_at // 261498_at // 248908_at // 257297_at // 259080_at // 259848_at // 264790_at // 262728_at // 249184_at // 267165_at // 259437_at // 248853_at // 258357_at // 263989_at // 261434_at // 252890_at // 250820_at // 250102_at // 248953_at // 259958_at // 2…	0.61817536075215	0.000849235990332506
GO:0022904	biological_process	respiratory electron transport chain	6	11	32	22765	1597	257337_at // 244902_at // 263509_s_at // 244920_s_at // 257338_s_at // 246944_at // 244950_at // 244921_s_at // 266045_s_at // 265227_s_at // 265233_s_at	2.29281286013263	0.00190392756904824
GO:0004872	molecular_function	receptor activity	1	74	593	22765	1597	260312_at // 255412_at // 256516_at // 248568_at // 263590_at // 248908_at // 257297_at // 256237_at // 259848_at // 264790_at // 262728_at // 249184_at // 267165_at // 258357_at // 261434_at // 252890_at // 250820_at // 250102_at // 259958_at // 267619_at // 256547_at // 265412_at // 260844_at // 248046_at // 245456_at // 245202_at // 260362_at // 247153_at // 253078_at // 252066_at // 261308_at…	0.830946312578275	0.000386592218636064
GO:0007623	biological_process	circadian rhythm	2	12	49	22765	1597	261663_at // 259080_at // 266720_s_at // 252374_at // 252367_at // 253249_at // 256916_at // 250099_at // 259990_s_at // 247525_at // 266719_at // 249741_at	1.80363389810128	0.0210459245831404
GO:0048511	biological_process	rhythmic process	1	15	62	22765	1597	261663_at // 259080_at // 266720_s_at // 252374_at // 252367_at // 264015_at // 253249_at // 256916_at // 250099_at // 258444_at // 259990_s_at // 247525_at // 254386_at // 266719_at // 249741_at	1.78607552671697	0.00478780705999878
GO:0034976	biological_process	response to endoplasmic reticulum stress	5	6	14	22765	1597	261167_at // 245956_s_at // 267483_at // 248833_at // 267605_at // 258759_at	2.61098882015888	0.0370014055194397
GO:0071554	biological_process	cell wall organization or biogenesis	3	40	276	22765	1597	262230_at // 250928_at // 247552_at // 266790_at // 250490_at // 248085_at // 258369_at // 259763_at // 260800_at // 262109_at // 252255_at // 247251_at // 253372_at // 258666_at // 260047_at // 256299_at // 260857_at // 248121_at // 255378_at // 265844_at // 247266_at // 267376_at // 250645_at // 262899_at // 258826_at // 263582_at // 248895_at // 255822_at // 262225_at // 253218_at // 260568_at…	1.04678487960452	0.00262679161549127
GO:0004674	molecular_function	protein serine/threonine kinase activity	6	97	932	22765	1597	256168_at // 256516_at // 248568_at // 263590_at // 261498_at // 248908_at // 257297_at // 259080_at // 259848_at // 262728_at // 249184_at // 267165_at // 259437_at // 258357_at // 263989_at // 261434_at // 252890_at // 250820_at // 250102_at // 248953_at // 259958_at // 267619_at // 256547_at // 249480_s_at // 255617_at // 247750_at // 248046_at // 267422_at // 245202_at // 260362_at // 247153_…	0.569107939028176	0.0129439126944966
GO:0006468	biological_process	protein phosphorylation	7	108	1017	22765	1597	256168_at // 256516_at // 248568_at // 263590_at // 261498_at // 248908_at // 257297_at // 259080_at // 259848_at // 264790_at // 262728_at // 249184_at // 267165_at // 259437_at // 248853_at // 258357_at // 263989_at // 261434_at // 252890_at // 250820_at // 250102_at // 248953_at // 259958_at // 267619_at // 256547_at // 249480_s_at // 255617_at // 247750_at // 248046_at // 267422_at // 245202_…	0.598164779801297	0.00252625751464622
GO:0009611	biological_process	response to wounding	3	22	145	22765	1597	257822_at // 250928_at // 261564_at // 254163_s_at // 252679_at // 245164_at // 254232_at // 260429_at // 245731_at // 261713_at // 253161_at // 259764_at // 251356_at // 258132_at // 265452_at // 262382_at // 253203_at // 251336_at // 261892_at // 260387_at // 266834_s_at // 262360_at	1.11290377011769	0.0691576504776416
GO:0009753	biological_process	response to jasmonic acid stimulus	5	23	154	22765	1597	250928_at // 266331_at // 252504_at // 247600_at // 252958_at // 248795_at // 247549_at // 267157_at // 254232_at // 262850_at // 246253_at // 260429_at // 261713_at // 253161_at // 266719_at // 259751_at // 260769_at // 248794_at // 253203_at // 261431_at // 260387_at // 252053_at // 262360_at	1.09015665685744	0.0664262240932085
GO:0048583	biological_process	regulation of response to stimulus	3	31	223	22765	1597	250928_at // 264006_at // 262728_at // 266331_at // 261564_at // 247191_at // 259009_at // 251390_at // 252367_at // 250420_at // 264015_at // 247043_at // 255378_at // 260645_at // 263128_at // 262899_at // 245098_at // 267157_at // 265633_at // 262850_at // 246935_at // 259764_at // 248222_at // 248698_at // 253647_at // 263478_at // 248794_at // 251336_at // 258496_at // 261892_at // 252053_at	0.9866776519619	0.0356198904774479
GO:0031348	biological_process	negative regulation of defense response	6	7	20	22765	1597	250928_at // 259009_at // 262899_at // 259764_at // 248698_at // 251336_at // 252053_at	2.31880806866557	0.0445238329080643
GO:0048585	biological_process	negative regulation of response to stimulus	4	14	71	22765	1597	250928_at // 264006_at // 266331_at // 261564_at // 259009_at // 262899_at // 245098_at // 265633_at // 262850_at // 246935_at // 259764_at // 248698_at // 251336_at // 252053_at	1.49098904404825	0.0527346102318026
GO:0033037	biological_process	polysaccharide localization	3	7	22	22765	1597	250928_at // 255378_at // 262899_at // 258826_at // 248895_at // 252827_at // 253534_at	2.18130454491564	0.0761025008597148
GO:0042545	biological_process	cell wall modification	5	22	132	22765	1597	250928_at // 266790_at // 250490_at // 258369_at // 252255_at // 253372_at // 258666_at // 256299_at // 255378_at // 250645_at // 262899_at // 258826_at // 248895_at // 255822_at // 262225_at // 253218_at // 258764_at // 252827_at // 261226_at // 262105_at // 253534_at // 261266_at	1.24841874077417	0.0234982706905642
GO:0045229	biological_process	external encapsulating structure organization	3	29	192	22765	1597	250928_at // 247552_at // 266790_at // 250490_at // 248085_at // 258369_at // 252890_at // 260800_at // 252255_at // 253372_at // 258666_at // 256299_at // 255378_at // 265844_at // 267376_at // 250645_at // 251469_at // 262899_at // 258826_at // 248895_at // 255822_at // 262225_at // 253218_at // 258764_at // 252827_at // 261226_at // 262105_at // 253534_at // 261266_at	1.10639973590175	0.0147508463693766
GO:0052386	biological_process	cell wall thickening	6	7	20	22765	1597	250928_at // 255378_at // 262899_at // 258826_at // 248895_at // 252827_at // 253534_at	2.31880806866557	0.0445238329080643
GO:0052482	biological_process	defense response by cell wall thickening	7	6	17	22765	1597	250928_at // 255378_at // 262899_at // 248895_at // 252827_at // 253534_at	2.33088090096614	0.0967500030199371
GO:0052543	biological_process	callose deposition in cell wall	7	7	19	22765	1597	250928_at // 255378_at // 262899_at // 258826_at // 248895_at // 252827_at // 253534_at	2.39280865010935	0.0345250776288377
GO:0052544	biological_process	defense response by callose deposition in cell wall	8	6	17	22765	1597	250928_at // 255378_at // 262899_at // 248895_at // 252827_at // 253534_at	2.33088090096614	0.0967500030199371
GO:0052545	biological_process	callose localization	4	7	21	22765	1597	250928_at // 255378_at // 262899_at // 258826_at // 248895_at // 252827_at // 253534_at	2.24841874077417	0.0577721210774315
GO:0071555	biological_process	cell wall organization	4	27	172	22765	1597	250928_at // 247552_at // 266790_at // 250490_at // 248085_at // 258369_at // 260800_at // 252255_at // 253372_at // 258666_at // 256299_at // 255378_at // 265844_at // 267376_at // 250645_at // 262899_at // 258826_at // 248895_at // 255822_at // 262225_at // 253218_at // 258764_at // 252827_at // 261226_at // 262105_at // 253534_at // 261266_at	1.1620039889567	0.013794741138384
GO:0005774	cellular_component	vacuolar membrane	9	21	127	22765	1597	262354_at // 251227_at // 258054_at // 256305_at // 259081_at // 245117_at // 257313_at // 255380_at // 263153_s_at // 246763_at // 262797_at // 259504_at // 263867_at // 263156_at // 264330_at // 249487_at // 267093_at // 258033_at // 245399_at // 248756_at // 260587_at	1.23701397750192	0.0347439648546296
GO:0044437	cellular_component	vacuolar part	8	21	128	22765	1597	262354_at // 251227_at // 258054_at // 256305_at // 259081_at // 245117_at // 257313_at // 255380_at // 263153_s_at // 246763_at // 262797_at // 259504_at // 263867_at // 263156_at // 264330_at // 249487_at // 267093_at // 258033_at // 245399_at // 248756_at // 260587_at	1.22569866427409	0.0376568882453032
GO:0009751	biological_process	response to salicylic acid stimulus	5	22	145	22765	1597	265359_at // 267165_at // 255459_at // 262551_at // 258589_at // 252504_at // 255378_at // 252958_at // 248795_at // 247549_at // 267157_at // 262850_at // 246253_at // 254248_at // 259764_at // 266719_at // 259751_at // 245451_at // 260769_at // 251336_at // 261892_at // 252053_at	1.11290377011769	0.0691576504776416
GO:0004091	molecular_function	carboxylesterase activity	5	20	121	22765	1597	259375_at // 255607_at // 248912_at // 259788_at // 245215_at // 263153_s_at // 249577_at // 254578_at // 253660_at // 263482_at // 258589_at // 249807_at // 250918_at // 254609_at // 248118_at // 263156_at // 262745_at // 248921_at // 248968_at // 257008_at	1.2364460991081	0.0445238329080643
GO:0007166	biological_process	cell surface receptor signaling pathway	5	30	163	22765	1597	261498_at // 248908_at // 257297_at // 259848_at // 262728_at // 249184_at // 258357_at // 261434_at // 250820_at // 250102_at // 259958_at // 267619_at // 248046_at // 247153_at // 253078_at // 261308_at // 253278_at // 264663_at // 247383_at // 248454_at // 252272_at // 254515_at // 248895_at // 265250_at // 250462_at // 250679_at // 257902_at // 263478_at // 258616_at // 262360_at	1.39154368287277	0.000392210969122955
GO:0007167	biological_process	enzyme linked receptor protein signaling pathway	6	29	129	22765	1597	261498_at // 248908_at // 257297_at // 259848_at // 262728_at // 249184_at // 258357_at // 261434_at // 250820_at // 250102_at // 259958_at // 267619_at // 248046_at // 247153_at // 253078_at // 261308_at // 253278_at // 264663_at // 247383_at // 248454_at // 252272_at // 254515_at // 248895_at // 265250_at // 250462_at // 257902_at // 263478_at // 258616_at // 262360_at	1.68013498119965	8.69541050268779e-06
GO:0007169	biological_process	transmembrane receptor protein tyrosine kinase signaling pathway	7	29	129	22765	1597	261498_at // 248908_at // 257297_at // 259848_at // 262728_at // 249184_at // 258357_at // 261434_at // 250820_at // 250102_at // 259958_at // 267619_at // 248046_at // 247153_at // 253078_at // 261308_at // 253278_at // 264663_at // 247383_at // 248454_at // 252272_at // 254515_at // 248895_at // 265250_at // 250462_at // 257902_at // 263478_at // 258616_at // 262360_at	1.68013498119965	8.69541050268779e-06
GO:0000325	cellular_component	plant-type vacuole	8	18	75	22765	1597	251227_at // 258054_at // 256305_at // 245117_at // 257313_at // 255380_at // 263153_s_at // 246763_at // 262797_at // 259504_at // 263867_at // 263156_at // 264330_at // 249487_at // 267093_at // 258033_at // 245399_at // 260587_at	1.77448755244176	0.00103463331398141
GO:0009922	molecular_function	fatty acid elongase activity	6	4	6	22765	1597	249123_at // 255732_at // 261570_at // 251796_at	3.24841874077417	0.0497882294963862
GO:0042807	cellular_component	central vacuole	9	4	7	22765	1597	258054_at // 257313_at // 263867_at // 245399_at	3.02602631943772	0.0945608252072507
